# Supplementary material for: HIV partner services in Kenya: a cost and budget impact analysis study
Source: BMC Health Serv Res. 2018 Sep 17;18:721. doi: 10.1186/s12913-018-3530-y (PMC6142360; doi:10.1186/s12913-018-3530-y)
Supplement: Supplementary file 1 — Cost and Budget Impact Model Parameters and their outputs. (ZIP 1380 kb) [file 12913_2018_3530_MOESM1_ESM.zip]

Archive with 18 entries (18 files):
- Suppl_7_aPS CostsR3.xlsx
- Suppl_8_Lower Bound Cost_CHWR3.xlsx
- Suppl_9_Lower Bound Cost_NurseR3.xlsx
- Suppl_3_BIA_Upper Bound_CHWR3.xlsx
- Suppl_4_BIA_Upper Bound_NurseR3.xlsx
- Suppl_5_Aggregate CostsR3.xlsx
- Suppl_6_Weighted CostsR3.xlsx
- Suppl_17_Kisumu_HTC_partner_Hosp_NurseR3.xlsx
- Suppl_18_Sensitivity_ BIA _90%_100%R3.xlsx
- Suppl_1_BIA_Lower Bound_CHWR3.xlsx
- Suppl_2_BIA_Lower Bound_NurseR3.xlsx
- Suppl_14_Kisumu_HTC_partner_HC_CHWR3.xlsx
- Suppl_15_Kisumu_HTC_partner_HC_NurseR3.xlsx
- Suppl_16_Kisumu_HTC_partner_Hosp_CHWR3.xlsx
- Suppl_11_Upper Bound Cost_NurseR3.xlsx
- Suppl_12_Kisumu_HTC_partner_Disp_CHWR3.xlsx
- Suppl_13_Kisumu_HTC_partner_Disp_NurseR3.xlsx
- Suppl_10_Upper Bound Cost_CHWR3.xlsx
