# Supplementary material for: HIV partner services in Kenya: a cost and budget impact analysis study
Source: BMC Health Serv Res. 2018 Sep 17;18:721. doi: 10.1186/s12913-018-3530-y (PMC6142360; doi:10.1186/s12913-018-3530-y)
Supplement: Supplementary file 1 — Cost and Budget Impact Model Parameters and their outputs. (ZIP 1380 kb) [file 12913_2018_3530_MOESM1_ESM.zip › Suppl_7_aPS CostsR3.xlsx]

## Sheet: BIA
Nurse-Based		CHW-Based					Nurse-Based		CHW-Based
Lower Bound	Upper Bound	Lower Bound	Upper Bound				Lower Bound	Upper Bound	Lower Bound	Upper Bound
44.7479	53.0709	32.0399	33.7199			Year 1	1.66387e+06	1.69016e+06	1.17345e+06	1.17876e+06		1.01581	1.00452		1.02147	1.00615
						Year 2	1.77688e+06	1.83105e+06	1.25481e+06	1.26574e+06		1.03049	1.00871		1.04106	1.01177
						Year 3	1.96017e+06	2.07177e+06	1.38752e+06	1.41004e+06		1.05693	1.01624		1.0755	1.02163
						Year 4	2.15285e+06	2.32527e+06	1.52706e+06	1.56186e+06		1.08009	1.02279		1.10481	1.03001
						Year 5	2.49323e+06	2.78922e+06	1.77458e+06	1.83433e+06		1.11872	1.03367		1.152	1.04351
Year 1		Nurse Index	CHW Index	Tracing			1.0047e+07	1.07075e+07	7.11741e+06	7.25073e+06		0.708412	0.677165
60034.5		25.36	17.86	3.57
3159.71		Nurse Partner	CHW Partner
63194.2	Lower Bound	19.18	11.74
Year 2	Upper Bound	31.07	14.14
58581
6509
65090
Year 2
53634.2
13408.5
67042.7
Year 4
48337.8
20716.2
69054
Year 5
35562.8
35562.8
71125.6

## Sheet: aPS_Only_5 Year Costs
	Nurse-Based		CHW-Based					Nurse-Based		CHW-Based
	Lower Bound	Upper Bound	Lower Bound	Upper Bound				Lower Bound	Upper Bound	Lower Bound	Upper Bound
Year 1	49.7347	61.1491	35.0923	37.3963			Year 1	1.67962e+06	1.71569e+06	1.1831e+06	1.19038e+06		1.02147	1.00615		1.02147	1.00615
Year 2							Year 2	1.80934e+06	1.88363e+06	1.27467e+06	1.28967e+06		1.04106	1.01177		1.04106	1.01177
Year 3							Year 3	2.02703e+06	2.18008e+06	1.42844e+06	1.45934e+06		1.0755	1.02163		1.0755	1.02163
Year 4							Year 4	2.25616e+06	2.49262e+06	1.59029e+06	1.63802e+06		1.10481	1.03001		1.10481	1.03001
Year 5							Year 5	2.67058e+06	3.07651e+06	1.88313e+06	1.96507e+06		1.152	1.04351		1.152	1.04351
	Year 1		Nurse Index	CHW Index	Tracing			1.04427e+07	1.13485e+07	7.35964e+06	7.54248e+06		0.704762	0.664621
	60034.5		25.36	17.86	3.57
	3159.71		Nurse Partner	CHW Partner
	63194.2	Lower Bound	19.18	11.74
	Year 2	Upper Bound	31.07	14.14
	58581
	6509
	65090
	Year 2
	53634.2
	13408.5
	67042.7
	Year 4
	48337.8
	20716.2
	69054
	Year 5
	35562.8
	35562.8
	71125.6

## Sheet: Annual aPS  Costs
			Nurse-Based Approach				CHW-Based Approach
			Lower Bound		Upper Bound		Lower Bound		Upper Bound
			Unit Cost	Total Cost	Unit Cost	Total Cost	Unit Cost	Total Cost	Unit Cost	Total Cost
Year	Intervention Mix(Scale Up Rate)	Eligible Population
2014	Standard of Care Mix(95%)	60034.5	25.36	1.52247e+06	25.36	1.52247e+06	17.86	1.07222e+06	17.86	1.07222e+06
	aPS Mix(5%)	3159.71	44.75	141397	53.07	167686	32.04	101237	33.72	106545
	Total(100%)	63194.2		1.66387e+06		1.69016e+06		1.17345e+06		1.17876e+06
2015	Standard of Care Mix(90%)	58581	25.36	1.48561e+06	25.36	1.48561e+06	17.86	1.04626e+06	17.86	1.04626e+06
	aPS Mix(10%)	6509	44.75	291278	53.07	345433	32.04	208548	33.72	219484
	Total(100%)	65090		1.77689e+06		1.83105e+06		1.25481e+06		1.26574e+06
2016	Standard of Care Mix(80%)	53634.2	25.36	1.36016e+06	25.36	1.36016e+06	17.86	957907	17.86	957907
	aPS Mix(20%)	13408.5	44.75	600032	53.07	711592	32.04	429610	33.72	452136
	Total(100%)	67042.7		1.9602e+06		2.07175e+06		1.38752e+06		1.41004e+06
2017	Standard of Care Mix(70%)	48337.8	25.36	1.22585e+06	25.36	1.22585e+06	17.86	863313	17.86	863313
	aPS Mix(30%)	20716.2	44.75	927050	53.07	1.09941e+06	32.04	663747	33.72	698550
	Total(100%)	69054		2.1529e+06		2.32526e+06		1.52706e+06		1.56186e+06
2018	Standard of Care Mix(50%)	35562.8	25.36	901873	25.36	901873	17.86	635152	17.86	635152
	aPS Mix(50%)	35562.8	44.75	1.59144e+06	53.07	1.88732e+06	32.04	1.13943e+06	33.72	1.19918e+06
	Total(100%)	71125.6		2.49331e+06		2.78919e+06		1.77458e+06		1.83433e+06
Five-Year Total				1.00472e+07		1.07074e+07		7.11742e+06		7.25074e+06
Lower Bound: If all sex partners are HIV negative
Upper Bound: If all sex partners are HIV positive
Standard of Care Mix: The unit cost is that of testing an HIV-infected index patient ONLY
aPS Mix: Sum of the unit cost of testing an HIV-infected index case PLUS per-index unit cost of tracing their sex partner PLUS per-index cost of testing the sex partner
Eligible Population increases annually as a function of population growth
