# Supplementary material for: HIV partner services in Kenya: a cost and budget impact analysis study
Source: BMC Health Serv Res. 2018 Sep 17;18:721. doi: 10.1186/s12913-018-3530-y (PMC6142360; doi:10.1186/s12913-018-3530-y)
Supplement: Supplementary file 1 — Cost and Budget Impact Model Parameters and their outputs. (ZIP 1380 kb) [file 12913_2018_3530_MOESM1_ESM.zip › Suppl_3_BIA_Upper Bound_CHWR3.xlsx]

## Sheet: Population
	Population Calculations
				Total Number of HIV infected Kisumu County 2014	Total Number Newly HIV infected Kisumu County 2014	Receiving ART	Prevalent cases Eligble for aPS
		Total Population 2014	1059053	118538	12645	62280	56258
		Population Demographics	Age and Gender Distribution		Number of Patients by Age and Gender	Incidence of HIV		Expected Annual New HIV Infected 2015
		Men Age Groups	Default	Custom		Default	Custom																		<65 analysis (reweighted)
		15-19	0.186		196984	0.2449		482.413
		20-24	0.167		176862	0.7904		1397.92
		25-29	0.158		167330	1		1673.3
		30-34	0.133		140854	0.9894		1393.61
		35-39	0.104		110142	0.8543		940.939
		40-44	0.079		83665.2	0.6705		560.975
		45-49	0.059		62484.1	0.4935		308.359																	0.166197
		50-54	0.046		48716.4	0.359		174.892																	0.129577
		55-59	0.037		39185	0.2824		110.658																	0.104225
		≥ 60	0.029		30712.5	0.2592		79.6069																	0.4
		Proportion of HIV-infected men	0.4
		Women Age Groups	Default	Custom		Default	Custom
		15-19	0.184		194866	0.4315		840.846
		20-24	0.166		175803	0.9792		1721.46
		25-29	0.157		166271	1		1662.71
		30-34	0.132		139795	0.8489		1186.72
		35-39	0.103		109082	0.6844		746.56
		40-44	0.076		80488	0.5508		443.328
		45-49	0.059		62484.1	0.4403		275.118																	0.236
		50-54	0.049		51893.6	0.3367		174.726																	0.196
		55-59	0.042		44480.2	0.2395		106.53																	0.168
		≥ 60	0.032		33889.7	0.1679		56.9008																	0.6
		Proportion of HIV-infected men	0.6
		Total	1		1.24015e+06
									50% among incident cases
		Prevalent+Incident Infections 2014			64146.4			7888.42	3944.21
			Default	Custom
		Expected to receive HTC	0.5					32073.2

## Sheet: Coverage Mix
	Intervention Mix
		Year 1
			Scenario 1: aPS Not available			Scenario 2: aPS Scale up
		Intervention	Default	Custom	Treated Pts	Default	Custom	Treated Pts
		Standard of care	1		32073.2	0.95		30469.5
		aPS scale up	0		0	0.05		1603.66
		SumCheck	1		32073.2	1		32073.2
		Year 2
			Scenario 1: aPS Not available			Scenario 2: aPS available
		Intervention	Default	Custom	Treated Pts	Default	Custom	Treated Pts
		Standard of care	1		33035.4	0.9		29731.9
		aPS scale up	0		0	0.1		3303.54
		SumCheck	1		33035.4	1		33035.4
		Year 3
			Scenario 1: aPS Not available			Scenario 2: aPS available
		Intervention	Default	Custom	Treated Pts	Default	Custom	Treated Pts
		Standard of care	1		34026.5	0.8		27221.2
		aPS scale up	0		0	0.2		6805.29
		SumCheck	1		34026.5	1		34026.5
		Year 4
			Scenario 1: aPS Not available			Scenario 2: aPS available
		Intervention	Default	Custom	Treated Pts	Default	Custom	Treated Pts
		Standard of care	1		35047.3	0.7		24533.1
		aPS scale up	0		0	0.3		10514.2
		SumCheck	1		35047.3	1		35047.3
		Year 5
			Scenario 1: aPS Not available			Scenario 2: aPS available
		Intervention	Default	Custom	Treated Pts	Default	Custom	Treated Pts
		Standard of care	1		36098.7	0.5		18049.3
		aPS scale up	0		0	0.5		18049.3
		SumCheck	1		36098.7	1		36098.7

## Sheet: Additional Costs
	Additional Costs
		Additional Cost per Patient					Additional Costs per Event
							Additional costs	Default Value	Custom Value	Live
		Standard of Care	% or #	Annual Cost per event			Annual Costs
		ART Costs	0.5	-243	-121.5		ART cost per annum	-243		-243
		HIV Clinic visit costs	0.5	-28	-14		HIV Clinic visit costs	-28		-28
		Hospitalization Costs	0.245	-117	-28.665		Hospitalization Costs	-117		-117
		Emergency Hospital Visits	0.01	0	0		Emergency Hospital Visits	100		100
		Averted Infections	0.000912	16360	14.9203		Averted Infections	16360		16360
		Total (Expected cost per patient)			-42.665
							Index	1130
		aPS	%	Cost per event			New cases identified	135
		ART Costs	0.559735	-243	-136.015			0.119469
		HIV Clinic visit costs	0.559735	-28	-15.6726		Incremental Yield	1.11947
		Hospitalization Costs	0.27427	-117	-32.0896		M:F transmission	0.0019
		Emergency Hospital Visits	0.005	0	0		ART efficacy	0.96
		Averted Infections	0.00102096	16360	16.7028
		Total (Expected cost per patient)			-47.7621
							\
		USAID (2009) AIM: A computer program for making HIV/AIDS Projections and Examining the Demographic and Social Impacts of AIDS. UNAIDS website. Available:http://data.unaids.org/pub/Manual/2009/2​0090414_aim_manual_2009_en.pdf. Accessed 28 Dec 2011.
		Mermin
		Harling
		HIV Causal Collaboration

## Sheet: Treatment Costs
	Treatment Costs
		Standard	Live	Standard of Care	Custom		aPS CHW	Live	Default	Custom
		aPS costs	-17.86					-33.72
		ART Costs	-121.5	1000	300		ART Costs	-136.015	2000	4000
		HIV Clinic visit costs	-14				HIV Clinic visit costs	-15.6726
		Hospitalization Costs	-5.08				Hospitalization Costs	-6.07
		Emergency Hospital Visits	0				Emergency Hospital Visits	0
		Averted HIV infection Costs	14.9203	100			Averted HIV infection Costs	16.7028	0
		Total	-125.66					-141.055	2000
			-17.86
								-33.72

## Sheet: Year 1
	Results
		Summary Results		Scenario 1:No APS		Scenario 2: aPS		Change in Total Costs		Change in Total Costs per HIV-infected index patient
			aPS Costs	-572828		-598262		25434.1		0.0161407	131315
			ART Costs	-3.89689e+06		-3.92017e+06		23277.9		0.0147724
			HIV Clinic visit costs	-449025		-451707		2682.23		0.00170217
			Hospitalization Costs	-162932		-164520		1587.62		0.00100752
			Emergency Hospital Visits	0		0		0		0
			Averted HIV infection Costs	478543		481401		-2858.55		-0.00181406
		Total Costs		-4.60314e+06		-4.65326e+06		50123.3		0.0318087

## Sheet: Year 2
	Results
		Summary Results		Scenario 1:aPS 10%		Scenario 2: aPS 90%		Change in Total Costs		Change in Total Costs per HIV-infected index patient
			aPS Costs	-590012		-642406		52394.2		0.00412272
			ART Costs	-4.0138e+06		-4.06175e+06		47952.5		0.00377322
			HIV Clinic visit costs	-462496		-468021		5525.39		0.000434774
			Hospitalization Costs	-167820		-171090		3270.51		0.000257345
			Emergency Hospital Visits	0		0		0		0
			Averted HIV infection Costs	492899		498787		-5888.61		-0.000463355
		Total Costs		-4.74123e+06		-4.84448e+06		103254		0.00812471

## Sheet: Year 3
	Results
		Summary Results		Scenario 1:aPS 20%		Scenario 2: aPS 80%		Change in Total Costs		Change in Total Costs per HIV-infected index patient
			aPS Costs	-607713		-715645		107932		0.0084928
			ART Costs	-4.13422e+06		-4.233e+06		98782.1		0.00777284
			HIV Clinic visit costs	-476371		-487753		11382.3		0.000895635
			Hospitalization Costs	-172854		-179592		6737.24		0.000530131
			Emergency Hospital Visits	0		0		0		0
			Averted HIV infection Costs	507686		519816		-12130.5		-0.000954512
		Total Costs		-4.88347e+06		-5.09617e+06		212703		0.0167369

## Sheet: Year 4
	Results
		Summary Results		Scenario 1:aPS 30%		Scenario 2: aPS 70%		Change in Total Costs		Change in Total Costs per HIV-infected index patient
			aPS Costs	-625944		-792699		166755		0.0131214
			ART Costs	-4.25824e+06		-4.41086e+06		152618		0.012009
			HIV Clinic visit costs	-490662		-508247		17585.7		0.00138376
			Hospitalization Costs	-178040		-188449		10409		0.000819052
			Emergency Hospital Visits	0		0		0		0
			Averted HIV infection Costs	522916		541658		-18741.7		-0.00147472
		Total Costs		-5.02997e+06		-5.3586e+06		328626		0.0258585

## Sheet: Year 5
	Results
		Summary Results		Scenario 1:aPS 50%		Scenario 2: aPS 50%		Change in Total Costs		Change in Total Costs per HIV-infected index patient
			aPS Costs	-644722		-930985		286263		0.022525
			ART Costs	-4.38599e+06		-4.64798e+06		261995		0.0206155
			HIV Clinic visit costs	-505382		-535570		30188.7		0.00237545
			Hospitalization Costs	-183381		-201250		17868.8		0.00140604
			Emergency Hospital Visits	0		0		0		0
			Averted HIV infection Costs	538604		570777		-32173.2		-0.0025316
		Total Costs		-5.18087e+06		-5.74501e+06		564142		0.0443904

## Sheet: 5Yr cumulative
	Scenario 1:No APS Available	Scenario 1:APS available	Change in Total Costs	Change in Total Costs per HIV-infected index patient
aPS Costs	-3.04122e+06	-3.68e+06	638778	0.0644026	0.50743
ART Costs	-2.06891e+07	-2.12738e+07	584626	0.058943	0.464413
HIV Clinic visit costs	-2.38393e+06	-2.4513e+06	67364.3	0.00679178	0.0535126
Hospitalization Costs	-865028	-904901	39873.3	0.00402009	0.0316744
Emergency Hospital Visits	0	0	0	0
Averted HIV infection Costs	2.54065e+06	2.61244e+06	-71792.6	-0.00723825	-0.0570304
Total	-2.44387e+07	-2.56975e+07	1.25885e+06	0.126919	1

[truncated: 3 more sheets: SensIt Plot 1, BIA Main Table, Sheet1]
