# Supplementary material for: HIV partner services in Kenya: a cost and budget impact analysis study
Source: BMC Health Serv Res. 2018 Sep 17;18:721. doi: 10.1186/s12913-018-3530-y (PMC6142360; doi:10.1186/s12913-018-3530-y)
Supplement: Supplementary file 1 — Cost and Budget Impact Model Parameters and their outputs. (ZIP 1380 kb) [file 12913_2018_3530_MOESM1_ESM.zip › Suppl_4_BIA_Upper Bound_NurseR3.xlsx]

## Sheet: Population
	Population Calculations
				Total Number of HIV infected Kisumu County 2014	Total Number Newly HIV infected Kisumu County 2014	Receiving ART	Prevalent cases Eligble for aPS
		Total Population 2014	1059053	118538	12645	62280	56258
		Population Demographics	Age and Gender Distribution		Number of Patients by Age and Gender	Incidence of HIV		Expected Annual New HIV Infected 2015
		Men Age Groups	Default	Custom		Default	Custom																		<65 analysis (reweighted)
		15-19	0.186		196984	0.2449		482.413
		20-24	0.167		176862	0.7904		1397.92
		25-29	0.158		167330	1		1673.3
		30-34	0.133		140854	0.9894		1393.61
		35-39	0.104		110142	0.8543		940.939
		40-44	0.079		83665.2	0.6705		560.975
		45-49	0.059		62484.1	0.4935		308.359																	0.166197
		50-54	0.046		48716.4	0.359		174.892																	0.129577
		55-59	0.037		39185	0.2824		110.658																	0.104225
		≥ 60	0.029		30712.5	0.2592		79.6069																	0.4
		Proportion of HIV-infected men	0.4
		Women Age Groups	Default	Custom		Default	Custom
		15-19	0.184		194866	0.4315		840.846
		20-24	0.166		175803	0.9792		1721.46
		25-29	0.157		166271	1		1662.71
		30-34	0.132		139795	0.8489		1186.72
		35-39	0.103		109082	0.6844		746.56
		40-44	0.076		80488	0.5508		443.328
		45-49	0.059		62484.1	0.4403		275.118																	0.236
		50-54	0.049		51893.6	0.3367		174.726																	0.196
		55-59	0.042		44480.2	0.2395		106.53																	0.168
		≥ 60	0.032		33889.7	0.1679		56.9008																	0.6
		Proportion of HIV-infected men	0.6
		Total	1		1.24015e+06
									50% among incident cases
		Prevalent+Incident Infections 2014			64146.4			7888.42	3944.21
			Default	Custom
		Expected to receive HTC	0.5					32073.2

## Sheet: Coverage Mix
	Intervention Mix
		Year 1
			Scenario 1: aPS Not available			Scenario 2: aPS Scale up
		Intervention	Default	Custom	Treated Pts	Default	Custom	Treated Pts
		Standard of care	1		32073.2	0.95		30469.5
		aPS scale up	0		0	0.05		1603.66
		SumCheck	1		32073.2	1		32073.2
		Year 2
			Scenario 1: aPS Not available			Scenario 2: aPS available
		Intervention	Default	Custom	Treated Pts	Default	Custom	Treated Pts
		Standard of care	1		33035.4	0.9		29731.9
		aPS scale up	0		0	0.1		3303.54
		SumCheck	1		33035.4	1		33035.4
		Year 3
			Scenario 1: aPS Not available			Scenario 2: aPS available
		Intervention	Default	Custom	Treated Pts	Default	Custom	Treated Pts
		Standard of care	1		34026.5	0.8		27221.2
		aPS scale up	0		0	0.2		6805.29
		SumCheck	1		34026.5	1		34026.5
		Year 4
			Scenario 1: aPS Not available			Scenario 2: aPS available
		Intervention	Default	Custom	Treated Pts	Default	Custom	Treated Pts
		Standard of care	1		35047.3	0.7		24533.1
		aPS scale up	0		0	0.3		10514.2
		SumCheck	1		35047.3	1		35047.3
		Year 5
			Scenario 1: aPS Not available			Scenario 2: aPS available
		Intervention	Default	Custom	Treated Pts	Default	Custom	Treated Pts
		Standard of care	1		36098.7	0.5		18049.3
		aPS scale up	0		0	0.5		18049.3
		SumCheck	1		36098.7	1		36098.7

## Sheet: Additional Costs
	Additional Costs
		Additional Cost per Patient					Additional Costs per Event
							Additional costs	Default Value	Custom Value	Live
		Standard of Care	% or #	Annual Cost per event			Annual Costs
		ART Costs	0.5	243	121.5		ART cost per annum	243		243
		HIV Clinic visit costs	0.5	28	14		HIV Clinic visit costs	28		28
		Hospitalization Costs	0.245	117	28.665		Hospitalization Costs	117		117
		Emergency Hospital Visits	0.01	0	0		Emergency Hospital Visits	100		100
		Averted Infections	0.000912	-16360	-14.9203		Averted Infections	-16360		-16360
		Total (Expected cost per patient)			42.665
							Index	1119
		aPS	%	Cost per event			New cases identified	141
		ART Costs	0.563003	243	136.81			0.126005
		HIV Clinic visit costs	0.563003	28	15.7641		Incremental Yield	1.12601
		Hospitalization Costs	0.275871	117	32.2769		M:F transmission	0.0019
		Emergency Hospital Visits	0.005	0	0		ART efficacy	0.96
		Averted Infections	0.00102692	-16360	-16.8004
		Total (Expected cost per patient)			48.041
							\
		USAID (2009) AIM: A computer program for making HIV/AIDS Projections and Examining the Demographic and Social Impacts of AIDS. UNAIDS website. Available:http://data.unaids.org/pub/Manual/2009/2​0090414_aim_manual_2009_en.pdf. Accessed 28 Dec 2011.
		Mermin
		Harling
		HIV Causal Collaboration

## Sheet: Treatment Costs
	Treatment Costs
		Standard	Live	Default	Custom		aPS Nurse	Live	Default	Custom
		aPS costs	25.36					53.07
		ART Costs	121.5	1000	300		ART Costs	136.81	2000	4000
		HIV Clinic visit costs	14				HIV Clinic visit costs	15.7641
		Hospitalization Costs	5.08				Hospitalization Costs	6.07
		Emergency Hospital Visits	0				Emergency Hospital Visits	0
		Averted HIV infection Costs	-14.9203	100			Averted HIV infection Costs	-16.8004	0
		Total	125.66					141.843	2000
			25.36
								53.07

## Sheet: Year 1
	Results
		Summary Results		Scenario 1:No APS		Scenario 2: aPS		Change in Total Costs		Change in Total Costs per HIV-infected index patient
			aPS Costs	813377		857814		44437.4		0.0282004	131315
			ART Costs	3.89689e+06		3.92145e+06		24551.5		0.0155806
			HIV Clinic visit costs	449025		451854		2828.98		0.00179529
			Hospitalization Costs	162932		164520		1587.62		0.00100752
			Emergency Hospital Visits	0		0		0		0
			Averted HIV infection Costs	-478543		-481557		-3014.95		-0.00191331
		Total Costs		4.84369e+06		4.91408e+06		70390.6		0.0446705

## Sheet: Year 2
	Results
		Summary Results		Scenario 1:aPS 10%		Scenario 2: aPS 90%		Change in Total Costs		Change in Total Costs per HIV-infected index patient
			aPS Costs	837778		929319		91541.1		0.00720306
			ART Costs	4.0138e+06		4.06438e+06		50576.1		0.00397966
			HIV Clinic visit costs	462496		468323		5827.69		0.000458562
			Hospitalization Costs	167820		171090		3270.51		0.000257345
			Emergency Hospital Visits	0		0		0		0
			Averted HIV infection Costs	-492899		-499110		-6210.79		-0.000488706
		Total Costs		4.989e+06		5.134e+06		145005		0.0114099

## Sheet: Year 3
	Results
		Summary Results		Scenario 1:aPS 20%		Scenario 2: aPS 80%		Change in Total Costs		Change in Total Costs per HIV-infected index patient
			aPS Costs	862911		1.05149e+06		188575		0.0148383
			ART Costs	4.13422e+06		4.2384e+06		104187		0.0081981
			HIV Clinic visit costs	476371		488376		12005		0.000944637
			Hospitalization Costs	172854		179592		6737.24		0.000530131
			Emergency Hospital Visits	0		0		0		0
			Averted HIV infection Costs	-507686		-520480		-12794.2		-0.00100673
		Total Costs		5.13867e+06		5.43738e+06		298709		0.0235044

## Sheet: Year 4
	Results
		Summary Results		Scenario 1:aPS 30%		Scenario 2: aPS 70%		Change in Total Costs		Change in Total Costs per HIV-infected index patient
			aPS Costs	888799		1.18015e+06		291348		0.0229252
			ART Costs	4.25824e+06		4.41921e+06		160968		0.0126661
			HIV Clinic visit costs	490662		509209		18547.8		0.00145946
			Hospitalization Costs	178040		188449		10409		0.000819052
			Emergency Hospital Visits	0		0		0		0
			Averted HIV infection Costs	-522916		-542683		-19767.1		-0.00155541
		Total Costs		5.29283e+06		5.75433e+06		461506		0.0363144

## Sheet: Year 5
	Results
		Summary Results		Scenario 1:aPS 50%		Scenario 2: aPS 50%		Change in Total Costs		Change in Total Costs per HIV-infected index patient
			aPS Costs	915463		1.41561e+06		500147		0.0393549
			ART Costs	4.38599e+06		4.66232e+06		276329		0.0217434
			HIV Clinic visit costs	505382		537222		31840.4		0.00250541
			Hospitalization Costs	183381		201250		17868.8		0.00140604
			Emergency Hospital Visits	0		0		0		0
			Averted HIV infection Costs	-538604		-572537		-33933.5		-0.00267011
		Total Costs		5.45161e+06		6.24386e+06		792252		0.0623397

## Sheet: 5Yr cumulative
	Scenario 1:No APS	Scenario 1:APS available	Change in Total Costs	Change in Total Costs per HIV-infected index patient
aPS Costs	4.31833e+06	5.43438e+06	1.11605e+06	0.112522	0.631298
ART Costs	2.06891e+07	2.13058e+07	616612	0.0621678	0.348789
HIV Clinic visit costs	2.38393e+06	2.45498e+06	71049.9	0.00716337	0.0401897
Hospitalization Costs	865028	904901	39873.3	0.00402009	0.0225545
Emergency Hospital Visits	0	0	0	0
Averted HIV infection Costs	-2.54065e+06	-2.61637e+06	-75720.5	-0.00763427	-0.0428317
Total	2.57158e+07	2.74836e+07	1.76786e+06	0.178239	1

[truncated: 3 more sheets: SensIt Plot 1, BIA Main Table, Sheet1]
