# Supplementary material for: HIV partner services in Kenya: a cost and budget impact analysis study
Source: BMC Health Serv Res. 2018 Sep 17;18:721. doi: 10.1186/s12913-018-3530-y (PMC6142360; doi:10.1186/s12913-018-3530-y)
Supplement: Supplementary file 1 — Cost and Budget Impact Model Parameters and their outputs. (ZIP 1380 kb) [file 12913_2018_3530_MOESM1_ESM.zip › Suppl_5_Aggregate CostsR3.xlsx]

## Sheet: Sheet1
Nurse-Based Approach
		Cost if HIV negative	Cost of Tracing	Cost if HIV positive
Cost of testing Index Patient	Index	N/A	N/A	25.36
Cost of testing sex partner	Sexual partner	19.18	3.57	31.07
Number of sex partners mentioned per index	1.67
Number of sex partners HIV tested per index	0.7
Cost of Partner Services		44.7479		53.0709
C6 equals the cost of the HIV infected index PLUS the tracing costs of sex partner as a function on number of sex partners mentioned per index PLUS the cost of the HIV-negative sex partner as a function of proportion of sex partners enrolled and tested
E6 equals the cost of the HIV infected index PLUS the tracing costs of sex partner as a function on number of sex partners mentioned per index PLUS the cost of the HIV-infected sex partner as a function of proportion of sex partners enrolled and tested
CHW-Based Approach
		Cost if HIV negative	Cost of Tracing	Cost if HIV positive
Cost of testing Index Patient	Index	N/A	N/A	17.86
Cost of testing sex partner	Sexual partner	11.74	3.57	14.14
Number of sex partners mentioned per index	1.67
Number of sex partners HIV tested per index	0.7
Cost of Partner Services		32.0399		33.7199
C6 equals the cost of the HIV infected index PLUS the tracing costs of sex partner as a function on number of sex partners mentioned per index PLUS the cost of the HIV-negative sex partner as a function of proportion of sex partners enrolled and tested
E6 equals the cost of the HIV infected index PLUS the tracing costs of sex partner as a function on number of sex partners mentioned per index PLUS the cost of the HIV-infected sex partner as a function of proportion of sex partners enrolled and tested
