# Supplementary material for: HIV partner services in Kenya: a cost and budget impact analysis study
Source: BMC Health Serv Res. 2018 Sep 17;18:721. doi: 10.1186/s12913-018-3530-y (PMC6142360; doi:10.1186/s12913-018-3530-y)
Supplement: Supplementary file 1 — Cost and Budget Impact Model Parameters and their outputs. (ZIP 1380 kb) [file 12913_2018_3530_MOESM1_ESM.zip › Suppl_6_Weighted CostsR3.xlsx]

## Sheet: Sheet1
	HIV Positive							HIV Negative
Category	HTC Index		Tracing Partner		HTC Sexual Partner			Category	HTC Index		Tracing Partner		HTC Sexual Partner
	Total Costs	Units Costs	Total Costs	Units Costs	Total Costs	Units Costs			Total Costs	Units Costs	Total Costs	Units Costs	Total Costs	Units Costs
Startup costs	6157.01	0.164582	0	0	6157.01	0.246873		Startup costs	6157.01	0.0617183			6157.01	0.164582
Scale up costs								Scale up costs
Personnel	608962	16.2781	3.88	3.57	608962	24.4171		Personnel	608962	6.10427			608962	16.2781
Transportation	32229	0.861508	0	0	32229	1.29226		Transportation	32229	0.323066			32229	0.861508
Equipment	4090	0.109329	0	0	4090	0.163994		Equipment	4090	0.0409984			4090	0.109329
Supplies	157228	4.20284	0	0	106415	4.26685		Supplies	174896	1.75317			68579.2	1.83318
Buildings and overheads	28323.8	0.757119	0	0	28323.8	1.13568		Buildings and overheads	28323.8	0.28392			28323.8	0.757119
Data capture	28002.4	0.748526	0	0	28002.4	1.12279		Data capture	28002.4	0.280697			28002.4	0.748526
Total Cost	864993	23.122	3.88	3.57	814180	32.6455		Total Cost	882661	8.84784		3.57	776344	20.7523
	HIV Positive							HIV Negative
Category	HTC Index		Tracing Partner		HTC Sexual Partner			Category	HTC Index		Tracing Partner		HTC Sexual Partner
	Total Costs	Units Costs	Total Costs	Units Costs	Total Costs	Units Costs			Total Costs	Units Costs	Total Costs	Units Costs	Total Costs	Units Costs
Startup costs	6157.01	0	0	0	0	0		Startup costs	0	0			0	0
Scale up costs								Scale up costs
Personnel	0	0	3.88	3.57	0	0		Personnel	0	0			0	0
Transportation	0	0	0	0	0	0		Transportation	0	0			0	0
Equipment	0	0	0	0	0	0		Equipment	0	0			0	0
Supplies	0	0	0	0	0	0		Supplies	0	0			0	0
Buildings and overheads	0	0	0	0	0	0		Buildings and overheads	0	0			0	0
Data capture	0	0	0	0	0	0		Data capture	0	0			0	0
Total Cost	6157.01	0	3.88	3.57	0	0		Total Cost	0	0		3.57	0	0

## Sheet: Weighted Costs_Nurse 
	HIV-Positive				HIV-Negative					Weights	HIV-Positive	HIV Negative		HIV-Positive				HIV-Negative
Category	Partner Tracing		HTC Sexual Partner		Partner Tracing		HTC Sexual Partner			Hospital	37000	70000	Category	Partner Tracing		HTC Index		Partner Tracing		HTC Index
	Total Costs	Units Costs	Total Costs	Units Costs	Total Costs	Units Costs	Total Costs	Units Costs		HC	20000	40000		Total Costs	Units Costs	Total Costs	Units Costs	Total Costs	Units Costs	Total Costs	Units Costs
Startup costs	N/A	N/A	5116.24	0.200803	N/A	N/A	5310.57	0.129381		Disp	500	5000	Startup costs	N/A	N/A	5116.24	0.151561	N/A	N/A	5310.57	0.0590462
Scale up costs											57500	115000	Scale up costs
Personnel	3.88	3.57	591126	22.9529	N/A	N/A	605545	14.8435					Personnel	N/A	N/A	591126	18.039	N/A	N/A	605545	7.02168
Transportation	N/A	N/A	21057.6	0.843132	N/A	N/A	19936.6	0.532123					Transportation	N/A	N/A	21057.6	0.565951	N/A	N/A	19936.6	0.201284
Equipment	N/A	N/A	2748.28	0.109758	N/A	N/A	2824.53	0.0700309					Equipment	N/A	N/A	2748.28	0.0765674	N/A	N/A	2824.53	0.0291625
Supplies	N/A	N/A	110163	4.26043	N/A	N/A	78302.4	1.82495					Supplies	N/A	N/A	142373	4.22076	N/A	N/A	155259	1.76112
Buildings and overheads	N/A	N/A	42307.9	1.60586	N/A	N/A	50079.8	1.07076					Buildings and overheads	N/A	N/A	42307.9	1.44182	N/A	N/A	50079.8	0.623618
Data capture	N/A	N/A	28306.4	1.09631	N/A	N/A	28475.3	0.708297					Data capture	N/A	N/A	28306.4	0.86586	N/A	N/A	28475.3	0.333538
Total Cost	3.88	3.57	800826	31.0692	N/A	N/A	790474	19.1791					Total Cost	N/A	N/A	833035	25.3615	N/A	N/A	867430	10.0294
Hospital	HIV Positive	0	0	0	0	0	0	HIV Negative	0	0	0	0	0	0	0	0	0	0
Category	HTC Index	0	Tracing Partner	0	HTC Sexual Partner	0	0	Category	HTC Index	0	Tracing Partner	0	HTC Sexual Partner	0	0	0	0	0
0	Total Costs	Units Costs	Total Costs	Units Costs	Total Costs	Units Costs	0	0	Total Costs	Units Costs	Total Costs	Units Costs	Total Costs	Units Costs	0	0	0	0
Startup costs	6157.01	0.164582	0	0	6157.01	0.246873	0	Startup costs	6157.01	0.0617183	0	0	6157.01	0.164582	0	0	0	0
Scale up costs	0	0	0	0	0	0	0	Scale up costs	0	0	0	0	0	0	0	0	0	0
Personnel	608962	16.2781	3.88	3.57	608962	24.4171	0	Personnel	608962	6.10427	0	0	608962	16.2781	0	0	0	0
Transportation	32229	0.861508	0	0	32229	1.29226	0	Transportation	32229	0.323066	0	0	32229	0.861508	0	0	0	0
Equipment	4090	0.109329	0	0	4090	0.163994	0	Equipment	4090	0.0409984	0	0	4090	0.109329	0	0	0	0
Supplies	157228	4.20284	0	0	106415	4.26685	0	Supplies	174896	1.75317	0	0	68579.2	1.83318	0	0	0	0
Buildings and overheads	28323.8	0.757119	0	0	28323.8	1.13568	0	Buildings and overheads	28323.8	0.28392	0	0	28323.8	0.757119	0	0	0	0
Data capture	28002.4	0.748526	0	0	28002.4	1.12279	0	Data capture	28002.4	0.280697	0	0	28002.4	0.748526	0	0	0	0
Total Cost	864993	23.122	3.88	3.57	814180	32.6455	0	Total Cost	882661	8.84784	0	3.57	776344	20.7523	0	0	0	0
Health Centre	HIV Positive	0	0	0	0	0	0	HIV Negative	0	0	0	0	0	0	0	0	0	0
Category	HTC Index	0	Tracing Partner	0	HTC Sexual Partner	0	0	Category	HTC Index	0	Tracing Partner	0	HTC Sexual Partner	0	0	0	0	0
0	Total Costs	Units Costs	Total Costs	Units Costs	Total Costs	Units Costs	0	0	Total Costs	Units Costs	Total Costs	Units Costs	Total Costs	Units Costs	0	0	0	0
Startup costs	3025.1	0.109924	0	0	3025.1	0.109924	0	Startup costs	3025.1	0.0439695	0	0	3025.1	0.0732825	0	0	0	0
Scale up costs	0	0	0	0	0	0	0	Scale up costs	0	0	0	0	0	0	0	0	0	0
Personnel	547320	19.8881	3.88	3.57	547320	19.8881	0	Personnel	547320	7.95524	0	0	547320	13.2587	0	0	0	0
Transportation	916.967	0.03332	0	0	916.967	0.03332	0	Transportation	916.967	0.013328	0	0	916.967	0.0222133	0	0	0	0
Equipment	177.743	0.00645869	0	0	177.743	0.00645869	0	Equipment	177.743	0.00258348	0	0	177.743	0.00430579	0	0	0	0
Supplies	116928	4.24885	0	0	116928	4.24885	0	Supplies	122104	1.77477	0	0	75178.2	1.82118	0	0	0	0
Buildings and overheads	62941.8	2.28713	0	0	62941.8	2.28713	0	Buildings and overheads	62941.8	0.914852	0	0	62941.8	1.52475	0	0	0	0
Data capture	28754.9	1.04487	0	0	28754.9	1.04487	0	Data capture	28754.9	0.417949	0	0	28754.9	0.696582	0	0	0	0
Total Cost	760065	27.6186	3.88	3.57	760065	27.6186	0	Total Cost	765241	11.1227	0	3.57	718315	17.401	0	0	0	0
Aggregate Costs	0	0	0	0	0	0	0	0	0	0	0	0	0	0	0	0	0	0
Dispensary	HIV Positive	0	0	0	0	0	0	HIV Negative	0	0	0	0	0	0	0	0	0	0
Category	HTC Index	0	Tracing Partner	0	HTC Sexual Partner	0	0	Category	HTC Index	0	Tracing Partner	0	HTC Sexual Partner	0	0	0	0	0
0	Total Costs	Units Costs	Total Costs	Units Costs	Total Costs	Units Costs	0	0	Total Costs	Units Costs	Total Costs	Units Costs	Total Costs	Units Costs	0	0	0	0
Startup costs	11744.2	0.853502	0	0	11744.2	0.426751	0	Startup costs	11744.2	0.14225	0	0	11744.2	0.0853502	0	0	0	0
Scale up costs	0	0	0	0	0	0	0	Scale up costs	0	0	0	0	0	0	0	0	0	0
Personnel	1.02349e+06	74.3815	3.88	3.57	1.02349e+06	37.1907	0	Personnel	1.02349e+06	12.3969	0	0	1.02349e+06	7.43815	0	0	0	0
Transportation	0	0	0	0	0	0	0	Transportation	0	0	0	0	0	0	0	0	0	0
Equipment	6282.11	0.456549	0	0	6282.11	0.228274	0	Equipment	6282.11	0.0760915	0	0	6282.11	0.0456549	0	0	0	0
Supplies	60858.6	4.42287	0	0	116928	4.24885	0	Supplies	145567	1.76317	0	0	239420	1.73997	0	0	0	0
Buildings and overheads	251767	18.297	0	0	251767	9.14852	0	Buildings and overheads	251767	3.04951	0	0	251767	1.8297	0	0	0	0
Data capture	32859.8	2.38807	0	0	32859.8	1.19403	0	Data capture	32859.8	0.398011	0	0	32859.8	0.238807	0	0	0	0
Total Cost	1.387e+06	100.8	3.88	3.57	1.44307e+06	52.4372	0	Total Cost	1.47171e+06	17.8259	0	3.57	1.56556e+06	11.3776	0	0	0	0
Aggregate Costs	0	0	0	0	0	0	0	0	0	0	0	0	0	0	0	0	0	0
0	0	0	0	0	0	0	0	0	0	0	0	0	0	0	0	0	0	0
Weighted CHW costs	0	0	0	0	0	0	0	0	0	0	0	0	0	0	0	0	0	0
Weighted Nurse costs	0	0	0	0	0	0	0	0	0	0	0	0	0	0	0	0	0	0
0	0	0	0	0	0	0	0	0	0	0	0	0	0	0	0	0	0	0
Unit Cost of HIV Negative Sexual Partner	14.9476	0	0	0	0	0	0	0	0	0	0	0	0	0	0	0	0	0
Unit Cost of HIV Positive Sexual Partner	56.0072	0	0	0	0	0	0	0	0	0	0	0	0	0	0	0	0	0
0	0	0	0	0	0	0	0	0	0	0	0	0	0	0	0	0	0	0

## Sheet: Weighted Costs_Lay worker
	HIV-Positive				HIV-Negative					Weights	HIV-Positive	HIV Negative			HIV-Positive				HIV-Negative
Category	Partner Tracing		HTC Sexual Partner		Partner Tracing		HTC Sexual Partner			Hospital	37000	70000		Category	Partner Tracing		HTC Index		Partner Tracing		HTC Index
	Total Costs	Units Costs	Total Costs	Units Costs	Total Costs	Units Costs	Total Costs	Units Costs		HC	20000	40000			Total Costs	Units Costs	Total Costs	Units Costs	Total Costs	Units Costs	Total Costs	Units Costs
Startup costs	0	0	3460.98	0.0891006	0	0	3544.79	0.088256		Disp	500	5000		Startup costs	#DIV/0!	#DIV/0!	3460.98	0.117006	#DIV/0!	#VALUE!	3460.98	0.0408415
Scale up costs											57500	115000		Scale up costs
Personnel	3.88	3.57	282239	7.23048	0	0	290615	7.1907						Personnel	#DIV/0!	#DIV/0!	282239	9.75526	#DIV/0!	#VALUE!	282239	3.40677
Transportation	0	0	32249.8	0.860361	0	0	30543.4	0.814745						Transportation	#DIV/0!	#DIV/0!	32249.8	0.822979	#DIV/0!	#VALUE!	32249.8	0.309235
Equipment	0	0	386.348	0.0101477	0	0	372.207	0.00972486						Equipment	#DIV/0!	#DIV/0!	386.348	0.0107714	#DIV/0!	#VALUE!	386.348	0.00404228
Supplies	0	0	164313	4.19806	0	0	74221.8	1.82596						Supplies	#DIV/0!	#DIV/0!	142373	4.22841	#DIV/0!	#VALUE!	156279	1.76112
Buildings and overheads	0	0	42307.9	1.04406	0	0	50079.8	1.12379						Buildings and overheads	#DIV/0!	#DIV/0!	42307.9	2.0519	#DIV/0!	#VALUE!	42307.9	0.623618
Data capture	0	0	27386.6	0.704714	0	0	27386.6	0.690789						Data capture	#DIV/0!	#DIV/0!	27386.6	0.878281	#DIV/0!	#VALUE!	27386.6	0.319981
Total Cost	3.88	3.57	552344	14.1369	0	3.57	476764	11.744						Total Cost	#DIV/0!	#DIV/0!	530403	17.8646	#DIV/0!	#VALUE!	544309	6.46561
0	HIV Positive	0	0	0	0	0	0	HIV Negative	0	0	0	0	0	0	0	0	0	0	0	0	0	0	0	0	0	0	0	0	0
Category	HTC Index	0	Tracing Partner	0	HTC Sexual Partner	0	0	Category	HTC Index	0	Tracing Partner	0	HTC Sexual Partner	0	0	0	0	0	0	0	0	0	0	0	0	0	0	0	0
0	Total Costs	Units Costs	Total Costs	Units Costs	Total Costs	Units Costs	0	0	Total Costs	Units Costs	Total Costs	Units Costs	Total Costs	Units Costs	0	0	0	0	0	0	0	0	0	0	0	0	0	0	0
Startup costs	3657.53	0.0977688	0	0	3657.53	0.0977688	0	Startup costs	3657.53	0.0366633	0	0	3657.53	0.0977688	0	0	0	0	0	0	0	0	0	0	0	0	0	0	0
Scale up costs	0	0	0	0	0	0	0	Scale up costs	0	0	0	0	0	0	0	0	0	0	0	0	0	0	0	0	0	0	0	0	0
Personnel	277765	7.42489	3.88	3.57	277765	7.42489	0	Personnel	277765	2.78433	0	0	277765	7.42489	0	0	0	0	0	0	0	0	0	0	0	0	0	0	0
Transportation	49061.6	1.31146	0	0	49061.6	1.31146	0	Transportation	49061.6	0.491796	0	0	49061.6	1.31146	0	0	0	0	0	0	0	0	0	0	0	0	0	0	0
Equipment	494.737	0.0132247	0	0	494.737	0.0132247	0	Equipment	494.737	0.00495927	0	0	494.737	0.0132247	0	0	0	0	0	0	0	0	0	0	0	0	0	0	0
Supplies	157228	4.20284	0	0	157228	4.20284	0	Supplies	174896	1.75317	0	0	68579.2	1.83318	0	0	0	0	0	0	0	0	0	0	0	0	0	0	0
Buildings and overheads	28323.8	0.757119	0	0	28323.8	0.757119	0	Buildings and overheads	28323.8	0.28392	0	0	28323.8	0.757119	0	0	0	0	0	0	0	0	0	0	0	0	0	0	0
Data capture	27386.6	0.732067	0	0	27386.6	0.732067	0	Data capture	27386.6	0.274525	0	0	27386.6	0.732067	0	0	0	0	0	0	0	0	0	0	0	0	0	0	0
Total Cost	543918	14.5394	3.88	3.57	543918	14.5394	0	Total Cost	561586	5.62937	0	3.57	455269	12.1697	0	0	0	0	0	0	0	0	0	0	0	0	0	0	0
Aggregate Costs	0	0	0	0	0	0	0	0	0	0	0	0	0	0	0	0	0	0	0	0	0	0	0	0	0	0	0	0	0
0	0	0	0	0	0	0	0	0	0	0	0	0	0	0	0	0	0	0	0	0	0	0	0	0	0	0	0	0	0
Weighted CHW costs	0	0	0	0	0	0	0	0	0	0	0	0	0	0	0	0	0	0	0	0	0	0	0	0	0	0	0	0	0
Weighted Nurse costs	0	0	0	0	0	0	0	0	0	0	0	0	0	0	0	0	0	0	0	0	0	0	0	0	0	0	0	0	0
0	0	0	0	0	0	0	0	0	0	0	0	0	0	0	0	0	0	0	0	0	0	0	0	0	0	0	0	0	0
0	HIV Positive	0	0	0	0	0	0	HIV Negative	0	0	0	0	0	0
Category	HTC Index	0	Tracing Partner	0	HTC Sexual Partner	0	0	Category	HTC Index	0	Tracing Partner	0	HTC Sexual Partner	0
0	Total Costs	Units Costs	Total Costs	Units Costs	Total Costs	Units Costs	0	0	Total Costs	Units Costs	Total Costs	Units Costs	Total Costs	Units Costs
Startup costs	3032.21	0.110182	0	0	3032.21	0.0734548	0	Startup costs	3032.21	0.0440729	0	0	3032.21	0.0734548
Scale up costs	0	0	0	0	0	0	0	Scale up costs	0	0	0	0	0	0
Personnel	284607	10.3418	3.88	3.57	284607	6.89454	0	Personnel	284607	4.13672	0	0	284607	6.89454
Transportation	1954.35	0.0710155	0	0	1954.35	0.0473437	0	Transportation	1954.35	0.0284062	0	0	1954.35	0.0473437
Equipment	193.281	0.0070233	0	0	193.281	0.0046822	0	Equipment	193.281	0.00280932	0	0	193.281	0.0046822
Supplies	116928	4.24885	0	0	172998	4.19084	0	Supplies	122104	1.77477	0	0	75178.2	1.82118
Buildings and overheads	62941.8	2.28713	0	0	62941.8	1.52475	0	Buildings and overheads	62941.8	0.914852	0	0	62941.8	1.52475
Data capture	27386.6	0.995153	0	0	27386.6	0.663436	0	Data capture	27386.6	0.398061	0	0	27386.6	0.663436
Total Cost	497043	18.0612	3.88	3.57	553113	13.399	0	Total Cost	502219	7.2997	0	3.57	455293	11.0294
Aggregate Costs	0	0	0	0	0	0	0	0	0	0	0	0	0	0
0	0	0	0	0	0	0	0	0	0	0	0	0	0	0
Weighted CHW costs	0	0	0	0	0	0	0	0	0	0	0	0	0	0
Weighted Nurse costs	0	0	0	0	0	0	0	0	0	0	0	0	0	0
0	0	0	0	0	0	0	0	0	0	0	0	0	0	0
Unit Cost of HIV Negative Sexual Partner	14.5994	0	0	0	0	0	0	0	0	0	0	0	0	0
Unit Cost of HIV Positive Sexual Partner	16.969	0	0	0	0	0	0	0	0	0	0	0	0	0
0	HIV Positive	0	0	0	0	0	0	HIV Negative	0	0	0	0	0	0
Category	HTC Index	0	Tracing Partner	0	HTC Sexual Partner	0	0	Category	HTC Index	0	Tracing Partner	0	HTC Sexual Partner	0
0	Total Costs	Units Costs	Total Costs	Units Costs	Total Costs	Units Costs	0	0	Total Costs	Units Costs	Total Costs	Units Costs	Total Costs	Units Costs
Startup costs	6067	0.440916	0	0	6067	0.073486	0	Startup costs	6067	0.073486	0	0	6067	0.073486
Scale up costs	0	0	0	0	0	0	0	Scale up costs	0	0	0	0	0	0
Personnel	518586	37.6879	3.88	3.57	518586	6.28132	0	Personnel	518586	6.28132	0	0	518586	6.28132
Transportation	0	0	0	0	0	0	0	Transportation	0	0	0	0	0	0
Equipment	88.187	0.00640894	0	0	88.187	0.00106816	0	Equipment	88.187	0.00106816	0	0	88.187	0.00106816
Supplies	60858.6	4.42287	0	0	341207	4.13283	0	Supplies	145567	1.76317	0	0	145567	1.76317
Buildings and overheads	251767	18.297	0	0	251767	3.04951	0	Buildings and overheads	251767	3.04951	0	0	251767	3.04951
Data capture	27386.6	1.99031	0	0	27386.6	0.331718	0	Data capture	27386.6	0.331718	0	0	27386.6	0.331718
Total Cost	864754	62.8455	3.88	3.57	1.1451e+06	13.8699	0	Total Cost	949463	11.5003	0	3.57	949463	11.5003
Aggregate Costs	0	0	0	0	0	0	0	0	0	0	0	0	0	0
0	0	0	0	0	0	0	0	0	0	0	0	0	0	0
Weighted CHW costs	0	0	0	0	0	0	0	0	0	0	0	0	0	0
Weighted Nurse costs	0	0	0	0	0	0	0	0	0	0	0	0	0	0

## Sheet: Summary for Word
HIV Positive
Category	Total Costs	Unit Costs	Total Costs	Unit Costs
Startup costs	0	0.128777
Scale up costs
Personnel
Transportation
Equipment
Supplies
Buildings and overheads
Data capture
Total Cost
