# Supplementary material for: HIV partner services in Kenya: a cost and budget impact analysis study
Source: BMC Health Serv Res. 2018 Sep 17;18:721. doi: 10.1186/s12913-018-3530-y (PMC6142360; doi:10.1186/s12913-018-3530-y)
Supplement: Supplementary file 1 — Cost and Budget Impact Model Parameters and their outputs. (ZIP 1380 kb) [file 12913_2018_3530_MOESM1_ESM.zip › Suppl_18_Sensitivity_ BIA _90%_100%R3.xlsx]

## Sheet: CHW
	Eligible Population		2014	2015	2016	2017	2018
CHW Lower Bound	0.3		28457.5	58622.4	120762	186577	320291
	0.4		37943.3	78163.2	161016	248770	427055
	0.5		47429.1	97704	201270	310962	533819
	0.6		56914.9	117245	241524	373155	640583
	0.7		66400.8	136786	281778	435347	747346
	0.8		75886.6	156326	322032	497540	854110
CHW Upper Bound	0.3		30074	61952.4	127622	197176	338485
	0.4		40098.6	82603.1	170162	262901	451313
	0.5		50123.3	103254	212703	328626	564142
	0.6		60147.9	123905	255244	394352	676970
	0.7		70172.6	144556	297784	460077	789799
	0.8		80197.2	165206	340325	525802	902627
2014	0.3	90%-100%	27060.8	30074	3013.16
	0.4	90%-100%	36081.1	40098.6	4017.55
	0.5	90%-100%	45101.3	50123.3	5021.94
	0.6	90%-100%	54121.6	60147.9	6026.33
	0.7	90%-100%	63141.9	70172.6	7030.72
	0.8	90%-100%	72162.1	80197.2	8035.11
2015	0.3	90%-100%	55745.2	61952.4	6207.12
	0.4	90%-100%	74327	82603.1	8276.16
	0.5	90%-100%	92908.7	103254	10345.2
	0.6	90%-100%	111490	123905	12414.2
	0.7	90%-100%	130072	144556	14483.3
	0.8	90%-100%	148654	165206	16552.3
2016	0.3	90%-100%	114835	127622	12786.7
	0.4	90%-100%	153114	170162	17048.9
	0.5	90%-100%	191392	212703	21311.1
	0.6	90%-100%	229670	255244	25573.3
	0.7	90%-100%	267949	297784	29835.6
	0.8	90%-100%	306227	340325	34097.8
2017	0.3	90%-100%	177420	197176	19755.4
	0.4	90%-100%	236561	262901	26340.5
	0.5	90%-100%	295701	328626	32925.7
	0.6	90%-100%	354841	394352	39510.8
	0.7	90%-100%	413981	460077	46095.9
	0.8	90%-100%	473121	525802	52681.1
2018	0.3	90%-100%	304572	338485	33913.4
	0.4	90%-100%	406096	451313	45217.9
	0.5	90%-100%	507619	564142	56522.4
	0.6	90%-100%	609143	676970	67826.9
	0.7	90%-100%	710667	789799	79131.3
	0.8	90%-100%	812191	902627	90435.8

## Sheet: Nurse
	Eligible Population	2014	2015	2016	2017	2018
Nurse Lower Bound	0.3	31565.4	65024.7	133951	206954	355271
	0.4	42087.2	86699.5	178601	275939	473695
	0.5	52608.9	108374	223251	344923	592118
	0.6	63130.7	130049	267902	413908	710542
	0.7	73652.5	151724	312552	482893	828966
	0.8	84174.3	173399	357202	551877	947389
Nurse Upper Bound	0.3	42234.3	87002.7	179226	276904	475351
	0.4	56312.5	116004	238968	369205	633802
	0.5	70390.6	145005	298709	461506	792252
	0.6	84468.7	174005	358451	553807	950702
	0.7	98546.8	203006	418193	646108	1.10915e+06
	0.8	112625	232007	477935	738410	1.2676e+06
2014	0.3	30168.7	42234.3	12065.7
	0.4	40224.9	56312.5	16087.5
	0.5	50281.2	70390.6	20109.4
	0.6	60337.4	84468.7	24131.3
	0.7	70393.6	98546.8	28153.2
	0.8	80449.8	112625	32175.1
				0
2015	0.3	62147.5	87002.7	24855.2
	0.4	82863.3	116004	33140.3
	0.5	103579	145005	41425.4
	0.6	124295	174005	49710.5
	0.7	145011	203006	57995.6
	0.8	165727	232007	66280.6
				0
2016	0.3	128024	179226	51201.8
	0.4	170698	238968	68269.1
	0.5	213373	298709	85336.3
	0.6	256048	358451	102404
	0.7	298722	418193	119471
	0.8	341397	477935	136538
				0
2017	0.3	197797	276904	79106.8
	0.4	263729	369205	105476
	0.5	329661	461506	131845
	0.6	395594	553807	158214
	0.7	461526	646108	184582
	0.8	527458	738410	210951
				0
2018	0.3	339551	475351	135800
	0.4	452735	633802	181067
	0.5	565919	792252	226333
	0.6	679103	950702	271600
	0.7	792286	1.10915e+06	316867
	0.8	905470	1.2676e+06	362133
