# Supplementary material for: HIV partner services in Kenya: a cost and budget impact analysis study
Source: BMC Health Serv Res. 2018 Sep 17;18:721. doi: 10.1186/s12913-018-3530-y (PMC6142360; doi:10.1186/s12913-018-3530-y)
Supplement: Supplementary file 1 — Cost and Budget Impact Model Parameters and their outputs. (ZIP 1380 kb) [file 12913_2018_3530_MOESM1_ESM.zip › Suppl_16_Kisumu_HTC_partner_Hosp_CHWR3.xlsx]

## Sheet: Assumptions
The following are approximate guides for amortization periods where more accurate estimates are not available:
· New buildings: 30 years
· Renovations: 10 years, unless expected to be repeated sooner (e.g. maintenance expected to be repeated every 3 or 5 years)
· Vehicles: 5 years
· Laboratory equipment purchase: 5 years, unless life expectancy of equipment otherwise specified
· Training: 5 years (to account for likely repeats, change in protocol, staff changeover - TBC), unless expected cycle of training expected sooner
· Other: TBD
Perspective: Programmatic
Secondary perspective: Societal
Service delivery areas
2. Clinical care – this includes any non-ARV clinical treatment such as personnel time spent on clinical care, the cost of other drugs, etc
3. Laboratory services – this includes any lab service such as labs personnel, the cost of reagents and consumables, etc
5. Outreach programs (e.g. adherence, retention) – this include the cost of personnel or expenditures made for particular outreach programs
6. Training – this includes the cost of trainings which cannot be directly attributable to any other service delivery area
7. M&E and HMIS – this includes any personnel time or equipment related to reporting and/or data collection
8. Facility administration and management – this includes any cost to administer and manage a site (mainly personnel costs)
9. High level administration and management – this includes above the facility costs, such as those associated with the regional MoH, that can be attributed to ART service provision at the costed facility
capital and consumable costs
harry's paper on cost of community health workers
Joint costs will be allocated based on proportion of total clients in need of HIV services
focus on home based counseling and testing and not cost clinic
cost for linkage
sydney rosen's costs
VCT costs--Menzies
lit review on VCT
compare our costs to VCT
lit review on MC--cost per procedure, forceps guided
costing early vs late in the learning curve
anuitize cost over years of useful life of the asset
This incorporates both depreciation and opportunity costs

## Sheet: HTC_Index_Nurse
Perspective: Provider/Programmatic
Currency: 2013 USD													Total
Exchange rate from IMF (KSH to dollar)							Data capture	20.6
2013-11-20	87.7						Data use	27366			Total supplies per HIV+		Item	Cost	% of budget
	HIV-			HIV +			TOTAL	27386.6				4.07483	Personnel	71166.2	0.428788
			Cost per negative tested				HIV-			annual cost			Transportation	49061.6	0.295605
		USD			USD	cost per person positive	Supplies (HIV-)		4789.05	4789.05			Equipment	6415.34	0.0386535
	Personnel	277765	2.78433	Personnel	277765	7.42489	Supplies per HIV-		1.70516	170107			Supplies (TOTAL)	18592	0.11202
	Transportation	49061.6	0.491796	Transportation	49061.6	1.31146			TOTAL	174896			Buildings + overhead	9355.74	0.0563699
	Equipment	494.737	0.00495927	Equipment	494.737	0.0132247							Start up costs (TOTAL)	2249.73	0.013555
	Supplies (TOTAL)	174896	1.75317	Supplies (TOTAL)	157228	4.20284	HIV+			annual cost			Reccuring meetings	4636	0.0279327
	Buildings + overhead	28323.8	0.28392	Buildings + overhead	28323.8	0.757119	Supplies (HIV +)		4789.05	4789.05			Data capture and use (TOTAL)	4493.76	0.0270757
	Start up costs (TOTAL)	3657.53	0.0366633	Start up costs (TOTAL)	3657.53	0.0977688	Supplies per HIV-		1.70516	63790.2
			0				additional supplies per HIV+		2.36966	88649			TOTAL	165970	2013 USD
	Data capture and use (TOTAL)	27386.6	0.274525	Data capture and use (TOTAL)	27386.6	0.732067			TOTAL	157228			TOTAL PER PERSON TESTED	1.6637	2013 USD
			0				Start-up broken down
	TOTAL	561586	5.62937	TOTAL	543918	14.5394	Advertising		0
	TOTAL PER PERSON TESTED	5.62937		TOTAL PER PERSON TESTED	14.5394		Reviewing apps + shortlisting		8.26105
							Interviewing		0
							Offering positions		0
							Community mobilization events		0
							Initial training		3649.27
								TOTAL	3657.53
							Item	Cost
	Assume 4 APS offices operating at a time						Start up costs	88405.6	84748.1
							Personnel (N)	171495	-106270
							Transport	28877	-20184.6
							Supplies for testing	19172.9	-155723
							Electronic data capture	4342.19	-23044.4
							Additional ART & care	56547.1
							Office and misc items	5109.32	5109.32
		Program of all HIV-s
		HIV-
		Number individuals tested
	Employee	# tested/day	# staff	# days worked for testing			total # tested				145
	Health Advisors	8	58	215			99760				93
											41
				TOTAL			99760		9
	Program of all HIV+s	HIV+							6
		Number individuals tested
	Employee	# tested/day	# staff	# days worked for testing			total # tested
	CCWs	3	58	215			37410
				TOTAL			37410	1.1055e+06
							137170	8.05937
	# of hours worked on HBCT per day	Number of days worked per year (minus holidays)		hours worked
	7	215		1505

## Sheet: HTC_Partner_Nurse
Perspective: Provider/Programmatic
Currency: 2013 USD													Total
Exchange rate from IMF (KSH to dollar)							Data capture	20.6
2013-11-20	87.7						Data use	27366			Total supplies per HIV+		Item	Cost	% of budget
	HIV-			HIV +			TOTAL	27386.6				4.07483	Personnel	71166.2	0.428788
			Cost per negative tested				HIV-			annual cost			Transportation	49061.6	0.295605
		USD			USD	cost per person positive	Supplies (HIV-)		4789.05	4789.05			Equipment	6415.34	0.0386535
	Personnel	277765	7.42489	Personnel	277765	7.42489	Supplies per HIV-		1.70516	63790.2			Supplies (TOTAL)	18592	0.11202
	Transportation	49061.6	1.31146	Transportation	49061.6	1.31146			TOTAL	68579.2			Buildings + overhead	9355.74	0.0563699
	Equipment	494.737	0.0132247	Equipment	494.737	0.0132247							Start up costs (TOTAL)	2249.73	0.013555
	Supplies (TOTAL)	68579.2	1.83318	Supplies (TOTAL)	157228	4.20284	HIV+			annual cost			Reccuring meetings	4636	0.0279327
	Buildings + overhead	28323.8	0.757119	Buildings + overhead	28323.8	0.757119	Supplies (HIV +)		4789.05	4789.05			Data capture and use (TOTAL)	4493.76	0.0270757
	Start up costs (TOTAL)	3657.53	0.0977688	Start up costs (TOTAL)	3657.53	0.0977688	Supplies per HIV-		1.70516	63790.2
			0				additional supplies per HIV+		2.36966	88649			TOTAL	165970	2013 USD
	Data capture and use (TOTAL)	27386.6	0.732067	Data capture and use (TOTAL)	27386.6	0.732067			TOTAL	157228			TOTAL PER PERSON TESTED	4.43652	2013 USD
			0				Start-up broken down
	TOTAL	455269	12.1697	TOTAL	543918	14.5394	Advertising		0
	TOTAL PER PERSON TESTED	12.1697		TOTAL PER PERSON TESTED	14.5394		Reviewing apps + shortlisting		8.26105
							Interviewing		0
							Offering positions		0
							Community mobilization events		0
							Initial training		3649.27
								TOTAL	3657.53
							Item	Cost
	Assume 4 APS offices operating at a time						Start up costs	88405.6	84748.1
							Personnel (N)	171495	-106270
							Transport	28877	-20184.6
							Supplies for testing	19172.9	-49406.3
							Electronic data capture	4342.19	-23044.4
							Additional ART & care	56547.1
							Office and misc items	5109.32	5109.32
		Program of all HIV-s
		HIV-
		Number individuals tested
	Employee	# tested/day	# staff	# days worked for testing			total # tested				145
	Health Advisors	3	58	215			37410				93
											41
				TOTAL			37410		9
	Program of all HIV+s	HIV+							6
		Number individuals tested
	Employee	# tested/day	# staff	# days worked for testing			total # tested
	CCWs	3	58	215			37410
				TOTAL			37410	999186
							74820	13.3545
	# of hours worked on HBCT per day	Number of days worked per year (minus holidays)		hours worked
	7	215		1505

## Sheet: Personnel
Salaries, allowances and benefits
Staff				monthly
		Position Title (+ grade if applicable)	Number	Monthly Salary (per person)	Yearly salary	Health insurance costs	Gross Salary	Total Cost	Total in USD	Adjusted for inflation	% for Intervention	% for Overhead	% for Other Activities	Total for Intervention USD
		Human resources
		Medical Officers	1	150000	1800000	0	1800000	1800000	20524.5					20524.5
		Clinical Officers	8	55000	660000	0	660000	5280000	60205.2					60205.2
		Registered Nurses	0	55000	660000	0	660000	0	0		1			0
		HTC counselors(CHW)	57.6	25000	300000	0	300000	17280000	197035		0.5			197035
					0
																	exchange rate
		TOTAL	66.6										TOTAL	277765			87.7
		MVCT
1 senior nurse to 5		Position Title (+ grade if applicable)	Number	Net Salary (per person)	Fringe (per person)								% for Overhead	% for Other Activities	Total for Intervention
junior nurses		Project manager (Hilton)	0.5												0
--Singh, lancet		Human resources	1												0		HR
		Administrative assistant	1
		Field coordinator	0.5												0
		Senior nurse	1												0		add sick days
		Project nurse	2												0
		Junior nurse	0												0
		Community mobilizers	4
		Community outreach supervisor	1
		Data technician	1
		counselor	3												0
		Driver	2	68010											0
		Cleaner	0.5	63135
		TOTAL	17.5
		Administrator -shared among many projects							Cadre	% intervention	Hosp	HC	Disp	FTE Hosp	FTE HC	FTE Disp	Aggregate PT Hosp	Aggregate PT HC	Aggregate PT Disp
		Field coordinator (Felix) -Kshs100,000.00 with 15% gratuity per month			9	#HCs	80	Cadre	Medical Officer	0.025	16	2	0	0.4	0.05	0	3.6	1	0
		Office assistant (Sammy) -Kshs35,000.00 with 15% gratuity per month			9	20	80	CO	Clinical Officer	0.05	30	6	2	1.5	0.3	0.1	13.5	6	8
					9	20	80	RN	Community Nurses	0	8	4	2	0	0	0	0	0	0
		Health advisors Kombewa -Kshs55,000.00 with 15% gratuity per month			9	20	80	EN	HTC counselors	0.8	8	4	2	6.4	3.2	1.6	57.6	64	128
		Health advisors Maseno - Kshs55,000.00 with 15% gratuity per month
						NB: Total staff in all HTC and 0.3 of Nurses
		Data manager (Mebo) - Kshs Kshs55,000.00 with 15% gratuity per month
drivers
		20.4	vacation days
		13	public holidays
		5	Christmas break
		5	sick days
		total
		43.4
		260
		216.6
		GOVT
		20.4	vacation days
			1.2392
			Christmas break
		10	sick days
		total
		30.4
		260
		229.6
QUESTIONS FOR COMMUNITY OUTREACH STAFF
How many hours a day do staff usually spend planning home visits?							hours/day	or		hours per week
How many hours a day do staff usually spend on home visits (including traveling)?							hours/day	or		hours per week
How many hours a day do staff usually spend on training/debriefing?							hours/day	or		hours per week
Travel
Average distance and time traveled per day
	Distance Km.	Time minutes
Week day
Weekend day
Do health workers earn a stipend while travelling?
Travel stipend/km				$/km
Travel stipend/hour				$/hour
Per diem meals				$/km
Per diem other				$/hour
Other

## Sheet: Vehicles
Vehicles
			Discount Rate :	0.03			Note: Motorbike cost includes tax			16% VAT	motorbikes last 3-4 years
					bought two together													USD
		Item	Purchase Date	Unit Cost	Number	Total Cost	Xcng Rate	Inflation Factor (%)	Current Price	Useful Life (yrs)	Annuity Factor	Annual Cost	Part Year?**	Total Adj. Cost	% for Intervention	% for Overhead	No of hospitals	Total annual cost
		Motorbike--Yamaha YBR125	28/02/14	209590	2	419180	87.7		4779.7	5	4.57971	1043.67	1	1043.67	0.3		9	2817.91
		Double Cab Pick up	28/02/14	4500000	1	4500000	87.7		51311.3	5	4.57971	11204.1	1	11204.1	0.2		9	20167.3
						0			0	5	4.57971	0	1	0				0
						0			0	5	4.57971	0	1	0				0
						0			0	5	4.57971	0	1	0				0
			** If a vehicle is only used for part of a year (eg vehicle purchased part-way through the costing period, or if														Total Vehicles Costs for Intervention:	22985.2
			costing period shorter than a year).
															Percent of Overheads for Intervention:	0
								87.7								(Override if neccesary)
								from IMF exchange rates: http://www.imf.org/external/np/fin/data/rms_mth.aspx?SelectDate=2012-07-31&reportType=REP
		RECURRENT					KSH			KSH		7.92	for August 5th 2009
		Vehicle	Number	Weekly distance traveled	Weeks worked per year	Fuel consuption per week (L)	Fuel price ($/lit)	Annual fuel costs	registration, inspection	Maintenance cost ($/year)	Annual recurrent cost KSH	cost in USD	http://www.imf.org/external/np/fin/data/rms_mth.aspx?SelectDate=2009-08-31&reportType=REP
	Kombewa	Motorbike--Yamaha YBR125G	2	250	44	25	120	132000		5500	137500	14110.6				Current item price ($) = (base year price) * (Current CPI) / (Base year CPI)
	Maseno	Double Cab Pick up	1	100	44	20	120	105600		11000	116600	11965.8	5.5	2012 GDP deflator		2009/2012	1.50909
													8.3	2009 GDP deflator
													8	2008 GDP deflator		2008/2012	1.45455
		Total									Total fuel and maintenance cost:	26076.4	154.9	2012 CPI
						Pick up	M/cycle						133.9	2009 CPI		1.15683	0.156833
						5 km per litre	10 km per litre						125	2008 CPI		1.2392	0.2392
	Registration, maintenance, insurance and inspection costs					50L fuel per month
						1 liter =120 KSH		0	0	0	0
		inspection	none			6000 per month
		registration	included in motorbike price							Maintenance costs 500 KSH per month, assume motorbikes run 11 months per year
		maintenance	3 services come with motorbike price							how much would registration be if not included in motorbike price?
			400 KSH for oil	per month
			100 KSH for service	per month or depends on # km driven						insurance: get price
			adjusting the breaks
			not more than 5000 for major repairs--cheaper if you return it to yamaha								APS staff were hired already trained to ride the motorbike
			for HOPE intervention within Kisumu
			motorbikes only riden up to 40 km bc more than that is tedious
																		580
			120 KSH per liter---can fluctuate
		RECURRENT								KSH	0	7.92
			Number	cost in KSH	monthly cost USD cost	yearly cost USD cost	TOTAL cost in USD
		Transportation	64	1000	11.4025	729.761	729.761	52500
											government doesn't always get tax break
								sometimes 60,000
								having a vehicle with a driver would be better
								they would drop you to the nearest point and then you can take a boda
		Total	#HTC per site	# sites							Employee transport cost	729.761
			2	20
			Purchase date	Cost	Model
		Motorbike	28/02/14	209590	Yamaha YBR125G
			without VAT	180681
			VAT	28909
		Second motorbike got a discount
			28/02/14	205066	Yamaha YBR125G
			without VAT	176781

## Sheet: Equipment
Equipment
		Discount Rate :		0.03			exchange rate	87.7
																		USD
	Item	Purchase Date	Unit Cost	Number	Total Cost	Currency (1=US, 2=local)	Xcng Rate	Inflation Factor (%)	Current Price (USD)	Useful Life (yrs)	Annuity Factor	Annual Cost	Part Year?**	Total Adj. Cost	% for Intervention	% for Overhead	% for Other Activities	Total for Intervention
	Steel cabinet with locking bar		18695	0	0	2	87.7	0	0	10	8.5302	0	1	0	1			0	2 units for the office &1 for study room
	Office desks 1.2m		9699	10	96990	2	87.7	0	1105.93	10	8.5302	129.649	1	129.649	1			129.649	for the office
	Office chairs		2815.15	10	28151.5	2	87.7	0	320.998	10	8.5302	37.6307	1	37.6307	1			37.6307	for the office
	Swing-door wooden cabinet		11999	0	0	2	87.7	0	0	10	8.5302	0	1	0	1			0	For the office
	light bulbs		325	40	13000	2	87.7		148.233	5	1	148.233	1	148.233	1			148.233
	Office PC		63500	2	127000	2	87.7		1448.12	5	4.57971	316.203	1	316.203	0.5			158.102	Dell Optiplex GX 3010
	Printer with scanner			1	0	2	87.7		0	5	4.57971	0	1	0	1			0	shared with aPS
	Laptop computer		58000	0	0	2	87.7		0	5	4.57971	0	1	0	1			0	HP 650 i3 Notebook
	Desktop dust cover		6000	0	0	2	87.7		0	5	4.57971	0	1	0	1			0
	Orange modem		2999	0	0	2	87.7		0	5	4.57971	0	1	0	1			0
	Curtains		1000	0	0	2	87.7		0	5	4.57971	0	1	0	1			0	For the office & study room		1,600 for curtains, blinders, bed sheets
	umbrellas		350	0	0	2	87.7		0	5	4.57971	0	1	0	1			0
	gum boots		725	0	0	2	87.7		0	5	4.57971	0	1	0	1			0
	raincoat		750	0	0	2	87.7		0	5	4.57971	0	1	0	1			0
	back packs		6500	0	0	2	87.7		0	5	4.57971	0	1	0	1			0
	Riding suit			0	0		87.7		0	5	4.57971	0	1	0	1			0
	Staff IDs		150	0	0	2	87.7		0	5	4.57971	0	1	0				0
	water dispenser		7000	0	0	2	87.7		0	5	4.57971	0	1	0	1			0
	extension cables		1950	0	0	2	87.7		0	5	4.57971	0	1	0	1			0	3 for the office & 2 for the study room		1950	extension cables
	Penile models		1537	5	7685	2	87.7		87.6283	10	8.5302	10.2727	1	10.2727	1			10.2727
	Stop watches		500	0	0	2	87.7		0	5	4.57971	0	1	0	1			0
	Rubbish cans		170	5	850	2	87.7		9.69213	5	4.57971	2.11632	1	2.11632	1			2.11632
	Surge protectors		3250	0	0	2	87.7		0	5	4.57971	0	1	0	1			0	a piece for each PC(3) & 1 for the charging point for the phones
	plastic tables			4	0	2	87.7		0	5									for the study room
	plastic chairs			4	40	1	1		40	5	4.57971	8.73418	1	8.73418	1			8.73418	for the study room
	Conference table		24000	0	0	2	87.7		0	5	4.57971	0	1	0				0	shared with HOPE
	L-Shaped reception area desk			1	0	2	87.7		0	10	8.5302	0	1	0	1			0
																	Total Costs for Intervention:	494.737
	1,600 for curtains, blinders, bed sheets
					backpacks	6,500 KSH											(Override if neccesary)
	MBCT
	Item	Purchase Date	Unit Cost	Number	Total Cost	Currency (1=US, 2=local)	Xcng Rate	Inflation Factor (%)	Current Price (USD)	Useful Life (yrs)	Annuity Factor	Annual Cost	Part Year?**	Total Adj. Cost	% for Intervention	% for Overhead	% for Other Activities	Total for Intervention
	PIMA POC CD4 assay		6731	1	6731	1	1	0	6731	5	4.57971	1469.74	1	1469.74	1			1469.74
	Point-of-care viral load (SAMBA I) machines		0	1	0		8.107	0	0	5	4.57971	0	1	0	1			0
	Mobile phones (see data capture spreadsheet)		0	4	0		8.107	0	0	5	4.57971	0	1	0	1			0
	Coolers		40	1	40	1	1	0	40	5	4.57971	8.73418	1	8.73418	1			8.73418
	temperature gauge				0				0	5	4.57971	0	1	0				0
	Linkages caravan				0				0	5	4.57971	0	1	0				0
	Alere Healthcare - Pima analyzer bag		273	1	273				0	5	4.57971	0	1	0				0
	Clipboards		3	6	18	1			0				1					0
	ID Cards		3	6	18	1			0				1					0
	Supply back pack		16	12	192	1			0				1					0
	Computer and projector		13794.5	1	13794.5	2	8.107	0	1701.55	5	4.57971	371.541	1	371.541				371.541
	Printer		9360	1	9360	2	8.11	0	1154.13	5	4.57971	252.01	1					0
	Phone										4.57971	0	1					0
	General repository and office supplies				0				0	5	4.57971	0	1	0				0
	Laboratory Supplies				0				0	5	4.57971	0	1	0				0
	torniquetes		12	6	72	1			0	5	4.57971	0	1	0
		** If an item is only used for part of a year (eg item purchased part-way through the costing period, or if															Total Vehicles Costs for Intervention:	1850.02
			costing period shorter than a year).
															Percent of Overheads for Intervention:	0
	13794.5	One computer and projector															(Override if neccesary)
				Cardboard safety box		220.4		bought 10 total		water refill
				10 chairs in the main room						400*8							(Override if neccesary)
					9100	plastic chairs and tables
Number of years of remaining useful life			5											154.9	2012 CPI
Discount rate			0.03											133.9	2009 CPI		1.15683	0.156833
Annualizing factor														125	2008 CPI		1.2392	0.2392
			cost	#
	umbrellas		350	6
	gum boots		850	6
	raincoat		750	6
	water dispenser
	7000	1	equip
	water bottle
	1000	1	equip
	water refill		monthly
	400*8
	extension cable
	1000
	stop watches		equip
	500*8

## Sheet: Supplies
	would you test infants for HIV anyway?
					results card?						Cotton Balls	ZAR 23.94	1 pack (100 balls)	9 packs
	FOR HIV NEGATIVE VISIT								budgets and costs tendored
	Supplies										smaller one to use on every day--usually use 1 per week
	Item	Number	Total Cost	Unit Cost	Fraction used / visit	Wastage	Currency (1=US, 2=local)	Total in USD	Total per person tested		sharps container--2.5 liters in the field 5L in the office
	Dual Safe powdered gloves	100	464	4.64	1	0.464	1	464	5.104		0-10% wastage depending on supply
	Determine® HIV-1/2 Rapid Test	100	13340	133.4	1	6.67	2	13.1558	13.8136
		100	34.2	0.342	1	0.0171	2	0.0337278	0.0354142			Determine® HIV-1/2 Rapid Test	100 per pack	13340
	Capillary tubes	100	32	0.32	1	0.016	1	Enter Cur.	0.336		Hand sanitizer (Hibitane)	Uni-GoldTM Recombigen HIV Test	20 kits per pack	5336		each pack comes with 20 test devices, 20 capillary pipettes, 1 bottle wash solution
	Cotton balls	100	23.94	0.2394	1	0.02394	2	0.0236095	0.0259704			Tea for patients
	Hand sanitizer (2 oz)	1	383.55	383.55	0.25	#VALUE!	2	37.8254	#VALUE!		?why is this separate?	Capillary tubes	100 per pack	348
	Webcol Swabs	100	12	8.33333	0.01	0.000833333		1.18343	0.0841667			Dual Safe powdered gloves	100 per pack	464
			0					Enter Cur.	0			3 hole punch	6
	Assay drops		0					Enter Cur.	0			Infant filter paper assays
	results cards	1	0.05	0.05	1	0.005		Enter Cur.	0.055			2 inch binders				10 extra in supply closet
	Red biohazard bags	50	8.2128	1368.8	0.05	6.844			8.2128			Staplers
	Lancets	100	102.6	1.026	1	0.01026	2	0.101183	0.102195			Staples
								Total in USD	#VALUE!			red biohazard bags	50 per pack	1368.8
				13.1558							10.14	Small hardcover notebooks	extra in supply closet	12
				0.512821					#VALUE!			Bic pens	50 per box
Research cost	HIV screening test (determine)	100	1162.8	11.628	1	0.5814	2	1.14675	1.20408			diaries		8
												bag pack		12
	FOR HIV POSITIVE VISIT											printer paper				according to Victor: they use 3 rolls of printing paper for two weeks (shared w aPS). Most printer paper and toner is used for consents
	Supplies											Phone covers
	Item	Number	Total Cost	Unit Cost	Fraction used / visit	Wastage	Currency (1=US, 2=local)	Total in USD	Total per person tested			70% Alcohol swabs	100 per pack	290
	Needle holders	100	12	0.12	1	0.006		Enter Cur.				Care Lancets	100 per pack
	BD vacutainer syringes	100	14	0.14	1	0.007	1	Enter Cur.			8308	BD microcontainer lancets	200 per pack
	Gloves	100	8.43195	0.0843195	1	0.00843195	1	0.831554	0.0927515		923.111	marker				Use when testing couples so they can keep track of both tests
	Capillary tubes	100	32	0.32	1	0		Enter Cur.	0.32		61.5407	Medimax cotton wool	400 grams per roll	160
	Cotton balls	100	23.94	0.2394	1	0.02394	2	0.0236095	0.0259704			Toilet paper
	Hand sanitizer (2 oz)	1	383.55	383.55	0.25	0.0111863	2	37.8254	0.0121351			Hardcover counterbook notebooks				6 in supply closet
	Webcol Swabs	100	12	8.33333	0.01	0.000833333		1.18343	0.0841667			Toner		6400
	HIV screening test (SD Bioline)	1	5.2	5.2	1	0.26	2	0.512821	0.538462			Lamenated training materials
is this confirmatory?	Uni-GoldTM Recombigen HIV Test	20	5336	266.8	1	13.34	2	26.3116	27.6272			Chase buffer	how many mL?	1044
	HIV tie breaker test	1	3.25163	3.25	0.01	0.001625	1		0.034125	Confirmatory test used for 1% of all HIV positive visits		Whatman filter paper 185 mm	100 per pack	1682
	Plaster Strips	100	34.2	0.342	2	0.0171	2	0.0337278	0.069142			Whatman DBS rack	10 per pack	1600.8
	Assay drops		0					Enter Cur.	0			DBS cards	100 per pack	10440
	HIV test stat pak HIV1-2								0			Desicant 1 gms		23.2
	Buffer 2								0			Sharps container		220.4
	HIV test unigold HIV 1-2								0			Penile models		3074
	Buffer 3								0			Blood lancets	100 per pack	250
									0			BD contact activated pediatric lancets	200 per pack	5500
	results cards	1	0.05	0.05		0.005		Enter Cur.	0.005			Cardboard safety box		220.4		bought 10 total
	Lancets	100	102.6	1.026	1	0.01026	2	0.101183	0.102195
	Accu-check T-pro-uno lancet								0	got # units from Uganda--need to double check
	EDTA vacutainer tubes	100	15	0.15		0.015		0
	Whole blood shipment-monitoring containers	4	64	16			1	64						HIV Sensa Triline (Confirmatory Test)	ZAR 185.25	1 pack (25 per pack)	6 packs
	Temperature stablising gel-packs	30	600	20		0	1	600
	PIMA test cartridges	600		0	1	1	1		1
	PIMA CD4 sample collection kits	600		1	1	0	1		1
									0
	Red biohazard bags	1	0.006	0.12	0.05	0.012			0.018
			0					Enter Cur.	0
								Total in USD	30.9292						Viral Load	800	60
															Specimen Shipment to Lab	200	63
	p
	General supplies
	Item	Number	Unit Cost	Total Cost	Currency (1=US, 2=local)	Total in USD	Adjusted for inflation	Total annual cost USD
	pens			0		Enter Cur.	0
	log paperwork			0		Enter Cur.	0
	notebook			0		Enter Cur.	0							Exchange rate
	Pens			0		Enter Cur.	0							10.14
	Linkages T shirts			0		Enter Cur.	0
	Printing paper	4	185	740	2	72.9783	0
	Enumeration area level maps	60	12	720										Description	Price	# Units (Quantity)	Average Monthly Usage
	Outreach pamphlets													Gloves (medium, non powered)	ZAR 85.50	1 Pack (100 pairs)	8 packs
	Catering for monthly community mobilizer meetings													Hand sanitizer (Hibitane)	ZAR 383.55	5 litre	2.5lt per month
	Sharps container	56	8	448	1	448		448	*assume 4 containers per year for each counselor					Webcol Swabs	ZAR 12	1 pack (100 per pack)	10 packs
	PIMA bead standard	4	274	1096	2	108.087		108.087	*assume 1 standard lasts for six months * 2 machines					HIV Determine (Screening)	ZAR 1162.80	1 pack (100 tests per pack)	7 packs
	Transport for monthly community mobilizer meetings													HIV Sensa Triline (Confirmatory Test)	ZAR 185.25	1 pack (25 per pack)	6 packs
	Printer cartridges	4	118	472		Enter Cur.	0							Plaster Strips	ZAR 34.20	1 pack (100 per pack)	7 packs
							Total in USD	556.087						Lancets	ZAR 102.60	1 pack (100 lancets)	11 packs
	For now, summarized below until they can be itemized													Cotton Balls	ZAR 23.94	1 pack (100 balls)	9 packs
														PIMA CD4 cartridges	ZAR 5750.00	1 box (100 cartridges)	7 packs
		Monthly cost	Yearly cost		Yearly cost									PIMA Blood Collection Kit	ZAR 855	1 box (100 kits)	2 packs
	Item	Monthly cost	Yearly cost	Currency (1=US, 2=local)	Total in USD									Multifunction Printer Lease Cost	ZAR 752.40	Per Copier	Per month
	Stationary (Printing paper, general office supplies etc)	1750	21000	2	2589.4									Printing Cost	ZAR 185.00	1 box (5 reams)	2 boxes
												147		Photocopying Cost	ZAR 0.11	Per Page	8000
										Yearly Cost		546
	Consumeables								Monthly Cost	0	total cost	300
										6000		150
	Air-time allocation (Field communications, Data transmission )								500	49	0	5850
	Initial algorithm
	Determine (screening)	determine was found to be unreliable
	Unigold (confirmatory)
	Unigold tie breaker
	dried blood spot tie breaker
	New algorithm
	KHB for screening
	First response
	Unigold tie breaker

## Sheet: Supplies 
	HIV test kits given from gov't agency supplier--free, MEDS stands for mission for sells medical supplies at a very reduced cost--have a list on their website
	Send list of supplies to George for gov't tendor price
	FOR HIV NEGATIVE PERSON								budgets and costs tendored
	FOR HIV NEGATIVE COUPLE VISIT				what percentage of pple are counseled as couples?				budgets and costs tendored		smaller one to use on every day--usually use 1 per week
	FOR HIV NEGATIVE PERSON								budgets and costs tendored			87.7
	Supplies										smaller one to use on every day--usually use 1 per week
	Item	Number	Total Cost	Unit Cost	Fraction used / visit	Wastage	Currency (1=US, 2=local)	Total in USD	Total per person tested		sharps container--2.5 liters in the field 5L in the office
	Dual Safe powdered gloves	100	464	4.64	1	0.464	2	0.0529076	0.0581984		0-10% wastage depending on supply	Determine® HIV-1/2 Rapid Test	100 per pack	13340
	KHB screening test	576	71037	123.328	1	6.16641	2	1.47656	1.47656			Uni-GoldTM Recombigen HIV Test	20 kits per pack	5336		each pack comes with 20 test devices, 20 capillary pipettes, 1 bottle wash solution
		100			1	0	2					Tea for patients
	Capillary tubes	100	348	3.48	1	0.174	2	0.0396807	0.0416648		Hand sanitizer (Hibitane)	Capillary tubes	100 per pack	348
	Medimax cotton wool	400 grams per roll	160	160	0.005	0.04	2	0.8	0.00957811			Dual Safe powdered gloves	100 per pack	464
	Hand sanitizer (2 oz)	1	100	100	0.05	0.005	2	0.0570125	0.0570154		exchange rate	3 hole punch	6
	70% Alcohol swabs	100	290	2.9	1	0.145	2	0.0330673	0.0347206		87.7	Infant filter paper assays
			0					Enter Cur.	0			2 inch binders				10 extra in supply closet
	Assay drops		0					Enter Cur.	0			Staplers
								Enter Cur.	0			Staples
	Red biohazard bags	50	1368.8	27.376	0.05			0.0156078	0.0156078			red biohazard bags	50 per pack	1368.8
	Lancets	100	102.6	1.026	1	0.01026	2	0.101183	0.011816			Small hardcover notebooks	extra in supply closet	12
								Total in USD	1.70516	2.9		Bic pens	50 per box
				1.40625							87.7	diaries		8
Research cost				0.059293					5.02516			bag pack		12
	Determine® HIV-1/2 Rapid Test	100	13340	133.4	1	6.67	2	1.59715	1.59715			printer paper				according to Victor: they use 3 rolls of printing paper for two weeks (shared w aPS). Most printer paper and toner is used for consents
												Phone covers	500 KSH
	FOR HIV POSITIVE PERSON						backpacks	6,500 KSH				70% Alcohol swabs	100 per pack	290
	Supplies						list of supplies bought per month				on list	Care Lancets	100 per pack
	Item	Number	Total Cost	Unit Cost	Fraction used / visit	Wastage	Currency (1=US, 2=local)	Total in USD	Total per person tested			BD microcontainer lancets	200 per pack
	Dual Safe powdered gloves	100	464	4.64	1	0.232	2		0.0581984			marker				Use when testing couples so they can keep track of both tests
	KHB screening test	576	71037	123.328	1	6.16641	2	1.47656	1.47656		8308	Medimax cotton wool	400 grams per roll	160
		100			1		2				923.111	Toilet paper
	Capillary tubes	100	348	3.48	1	0.174	2	0.0396807	0.0416648		61.5407	Hardcover counterbook notebooks				6 in supply closet
	Medimax cotton wool	400 grams per roll	160		0.005	0.04	2	0.8	0.00957811			Toner		6400
	Hand sanitizer (2 oz)	1	100	100	0.1	0.005	2	0.0570125	0.0570154			Lamenated training materials
	70% Alcohol swabs	100	290	2.9	1	0.145	2	0.0330673	0.0661345			Chase buffer	how many mL?	1044
			0					Enter Cur.	0	0		Whatman filter paper 185 mm	100 per pack	1682
	Assay drops		0					Enter Cur.	0			Whatman DBS rack	10 per pack	1600.8
								Enter Cur.	0			DBS cards	100 per pack	10440
	Red biohazard bags	50	1368.8	27.376	0.05			0.0156078	0.0156078			Desicant 1 gms		23.2
												Sharps container		220.4
	File folder	1	60	0.684151	0.5	0.0342075	2	0.718358	0.359179	50% of HIV cases are index and open files		Penile models		3074
												Blood lancets	100 per pack	250
confirmatory												BD contact activated pediatric lancets	200 per pack	5500
tie breaker	First response	480	77614.5	161.697	1	8.08484	2	1.93594	1.93594			Cardboard safety box		220.4		bought 10 total
	Unigold	1	220.4	220.4	0.01		2	0.0251311	0.0251311
								Enter Cur.	0
	Lancets	100	102.6	1.026	1	0.0513	2	0.101183	0.011816
	Accu-check T-pro-uno lancet								0
	Red biohazard bags	1	0.006	0.12	0.05	0.012			0.018
			0					Enter Cur.	0
								Total in USD	4.07483
	General supplies
	Item	Number	Unit Cost	Total Cost	Currency (1=US, 2=local)	Total in USD	Adjusted for inflation	Total annual cost USD
	pens			0		Enter Cur.	0
	log paperwork			0		Enter Cur.	0
	notebook			0		Enter Cur.	0
	Printing paper	0	185	0	2	0	0	0	napkins for HIV testing					Exchange rate
				0										87.7
					1
	Monthly milk and bread	40	10200	408000	2	4652.22		4652.22
	Toner
	Printer cartridges	0	118	0		Enter Cur.	0
							Total in USD	4652.22
	For now, summarized below until they can be itemized
		Monthly cost	Yearly cost		Yearly cost
	Item	Monthly cost	Yearly cost	Currency (1=US, 2=local)	Total in USD
	Stationary (Printing paper, general office supplies etc)	1000	12000	2	136.83					2550	10200
	Consumeables---see data capture								Monthly Cost			147
										Yearly Cost		546
	Air-time allocation (Field communications, Data transmission )								500	0	total cost	300
										6000		150
										49	0	5850
	Initial algorithm
	Determine (screening)	determine was found to be unreliable
	Unigold (confirmatory)
	Unigold tie breaker
	dried blood spot tie breaker
	New algorithm
	KHB for screening
	First response
	Unigold tie breaker

## Sheet: building & overhead
Building
		MAIN OFFICE
Electricity		Item	# sq meters	monthly cost per sq. meter	Total monthly cost	Total in USD	months used	Total Annual Cost	Currency (1=US, 2=local)	# Hosps in county	Total in USD	Adjusted for inflation	% for Intervention	% for Overhead	% for Other Activities	Total for Intervention
Main office		HTC room	100	200	20000	228.05	12	2736.6	2	9	24629.4	24629.4	1			24629.4
2,000 per month (actual)		Water			2000	22.805	12	273.66		9	2462.94	2462.94				2462.94
HOPE uses 40% of electricity		Electricity			1000	11.4025	12	136.83		9	1231.47	1231.47				1231.47
60% APS
water
1,000 per month				talk to finance person in hospital											Total Building Costs for Intervention:	28323.8
50, 50% HOPE APS
						commercial building cost for real rates for							Percent of Overheads for Intervention:	0	Exchange rate	87.7
Follow up costs for sites without motorbike																from IMF exchange rates: http://www.imf.org/external/np/fin/data/rms_mth.aspx?SelectDate=2012-07-31&reportType=REP
15 clients per week at 600 per round trip		4 hosptal rooms
36000		Item	# sq meters	monthly cost per sq. meter	Total monthly cost	Total in USD	months used	Total Annual Cost	Currency (1=US, 2=local)		Total in USD	Adjusted for inflation	% for Intervention	% for Overhead	% for Other Activities	Total for Intervention
		4 rooms
Cleaning		clinic electricity
4,200 per month		Utilities
for cleaning									1
70% APS, 30% HOPE															Total Building Costs for Intervention:	0
46200													Percent of Overheads for Intervention:	0		87.7
														(Override if neccesary)				Internet bill according to George
																		Kshs 243,600.00 per year plus some kshs 3000.00per month for the router wireless connection for smart phones and when the internet fails
																		243600	20300	#DIV/0!	#DIV/0!
1 tent, but change to clinic room																		Rent--quarterly	monthly	monthly USD
																		102896	34298.7	391.091
																			n
Office in maseno could cost up to 3,000 a month including electricity																		Hospital estimates they would charge 1,000 per clinic room used by HOPE
																		and 500 electricity per two rooms
																		This is the amt they charge kiosks

## Sheet: Start up costs
												Annuity Factor
												4.57971	1736
												assumption: interveiwing has 5 years of useful life
												Methods: Calculated cost per position hired and then scaled by total # of positions
													Salaries (KSH)
													Field coordinator (Ann)	HR	data manager (Victor)	upper management					Advertising		657.253
												total	1800000	2160000	960000	1284000					Reviewing apps + shortlisting		1033.7		HR salary
												hourly	1036.87	1244.24	552.995	739.631	assuming 1736 hours of work per year				Interviewing		1888.45		http://www.salaryexplorer.com/salary-survey.php?job=451&jobtype=3&loctype=1&loc=111
												hoursly usd	11.8229	14.1875	6.30553	8.43365	1736				Offering positions		245.302
																					Community mobilization events		1414.58
																					Initial training		4019.1
							Advertising positions																		advert in daily nation		35,000 is the cheapest for daily nation--pulled from newspaper by job agencies and run on website
													Time costs										exchange rate		shortlisting---form committee, 1 HR, 1 finance, management, technical person--eg head nurse, finance managener
								time	Staff responsible			# positions	Project manager	HR	field coordinator	Upper management (Maggy)	total cost	cost/position hired	total cost USD	total cost USD	Total annualized cost USD		87.7		ten pple interviewed for every one hired
							putting together ad	0	Maggy and field coordinator			6			0	0	0	0	0	0		0			10
							Advertising provincially	0	HR			6		0			0	0	0	0		0					40,000 or 50,000 for two adverts run together bc need more room
							Advertising cost			Daily Nation, 50,000 for two adverts together--6 positions total, assume 2 ads								0		0		0
							university website, PIs do shortlisting												TOTAL	0		0
shortlisting takes the longest amount of time							Reviewing apps and shortlisting			HA s, thousands of applicants		180 applications for office assistant
Osoti did short listing, ask Burke							Hours	Reviewing applications (thousands of applications for 30 interviews)							Time costs			cost/position hired		Total in USD	Total USD	Total annualized
Kinithia and Kyallo shortlisted								staff responsible							field coordinator	Upper management (Maggy)	Total						Position	Number
160 applicants for office assistant							0	PI and Maggy							0	0	0	0	3317.97	37.8332	37.8332	8.26105	Administrative assistant	1
							Make files for shortlisting	Maggy	6 hours	6						3317.97	3317.97
							18 positions	5 days															Field coordinator	1
Prepare file for each person you're interviewing																							nurse	2	Project accountant (George)
6 folders							Interviewing																health advisors	12	Field coordinator (Ann)
prepare score sheet									Panel interviews				Time costs (KSH)						assumed						Office assistant
application, certificates, resumes for the folders for all of the 6 panels							Position	interview time	Staff responsible			# positions	field coordinator	HR		Upper management	total cost	cost/position hired	# hired		Total in USD	Total annualized USD			Nurses
						1	Cleaner	0	field coordinator			1	0				0	0	2		0	0	data manager	1	Health advisors
6 hours to make the files						2	Health advisors	0	HR, field coordinator, senior nurse			12	0	0		0	0	0	12		0	0			Data manager (Victor)
print 6 copies						3	nurses	0	HR, field coordinator, senior nurse			2	0	0		0	0	0	2		0	0	Cleaner	1	Kinuthia
						4	field coordinator	0	HR, upper management			1	0	0		0	0	0	1		0	0			Asoti
						5	data manager	0	HR, field coordinator, upper management			1	0	0		0	0	0			0	0		18	Cleaner
interviews for HAs						6	office assistant	0	HR, field coordinator, upper management, accountant			1	0				0	0	1		0	0
PI, study coordinator, Maggy, rep from KNH, co-PI							Snacks and tea for HOPE employee interviews			037500 · Staff & Advisory Mtg meals/refr		-2990					0	#REF!			0	0		portion of costs bc
3 to one							Interviews Calling card-HOPE Study			039908 · Telecom-Other Charges		-1000					0	#REF!			0	0		shared across
																	0					0		projects
																	0	#REF!			0	0
																					TOTAL	0
							Reviewing results and offering positions
									Panel interviews				Time costs
								time	Staff responsible			# positions	field coordinator	HR		Upper management	total cost	cost/position hired	Total in USD	Total annualized USD
							Reviewing intervews	0	Maggy, PI			6	0	0			0	0	0	0
							Draft apt letters	0	Maggy			6		0			0	0	0	0
																			TOTAL	0
							satelite office in Kisumu that does hiring						cost of daily mail					Government, process takes longer
							Kisimu country--hires nursing, HA, CHWs											advertise positions when they have pple in mind
							county government---gives a notice											complicates shortlisting
							about new position
							advert in daily nation		35,000 is the cheapest for daily nation--pulled from newspaper by job agencies and run on website
							shortlisting---form committee, 1 HR, 1 finance, management, technical person--eg head nurse, finance managener
							ten pple interviewed for every one hired
							10
									40,000 or 50,000 for two adverts run together bc need more room
							form database of all the CVs
							use it if a HA or nurse leaves so you don't have to start over
							did HA interviews --thousands of applications,
							interviewed 10 took all day 30-40 min per interview
							3 hired						12 HA s	3/10 ratio for hiring
							shortlisting--took a lot of time						40 interviews
							study coordinator--Wamuti, Kyallo						40
							4 hours a day for 2 weeks or one full week						10 interviews took 1 day so 40 should take 4 days
							1 week to hire for APS--Wamuti
							Beatrice--did hiring for APS
							Maggy
							Ask Maggy about hiring Victor's position
							Mebo hired first--APS data manager
							Then hired Victor
							Feb, Mebo already hired
							meeting with MOH for APS, write ups of similar studies, reason why we're doing this
							pay costs for snacks, etc if meeting at a hotel
							transport, fuel
							no mobilization if it's a government program,
							still training
							approval of new training for government--takes a while
							APS--bring officials to train you instead of waiting of government to create training
							when testing algorithms were changed---gaps, some pple haven't
							been trained
							call facilitators, provide fee, transport, flights, accomidation
							if It's more than one day
							can train a few in nairobi and then they go to kisumu to reduce costs
							talk with Maggy
							3 months to hire someone				advertising
							identify vacancy
							HR plus technical person makes a advertising				Maggy and beatrice make job description for nurse for 3 hours and review, 1.5 hours each								PI and Maggy writing the job description of the study coordinator
							review				request letter to deputy director of hospital will approve the letter
											then advertise--use Kenya website, haven't been paying
											2 weeks to apply
											shortlisting and sorting---receive many application and have to go thru all of them
											better to have electronic database
											3 to 4 weeks to reviewing
											nurses and community health workers, Has
											APS coordinator didn't take as much time, get recommendations, it's easier, wanted an MD, fewer applicants
											12 HAs hired for APS
											1 data manager
											assistant study coordinator--now felix
											study coordinator--beatrice
											need a panal with resprestative from kenyatta hospital
											Maggy, Beatrice, PI and hospital HR officer
											Bacusi, Dr. Peter C, Peter Menge,
											he was a head nurse screening health advisors bc he knows position
											Wamuti, Bacusi, Maggy, Beatrice, 6 pple total for every interview
											format --each ask different section of questions all at once
											12 pple, interviewed in a 3 to 1 ratio
											36 interviews were done in two days, long hours
											20 min per person, sometimes 30 min
											20-30 min. try to make it 20
											every panelist writes summary comments
											and scores on each person in every area
											Beatrice and Maggy went thru and summarize
											takes average
											see how did the best
											and rank
											discussion afterwards
											a week to go thru for beatrice,
											submit to panelists for review
											2 per day for 5 days,
											8 hours for Beatrice
											write up all the comments
											informing them of position, negotiate salary, give one month before they can leave their current job
											5 min per person to call everyone- and tell them they got it, most pple accepted
												Maggy drafts appoint letters, needs to go thru research office and then the direcgtor
												3 hours to write letters and get them approved
												1 copt to deputy
												then copy forms and post them
												1 hour--they picked it up during training
												get reacords from them
												compile and submit to accountant
												4-6 hours for this process
												coordinate documents, call if there are missing things needed
											HOPE
											6 HAs
											2 nurses
											had to re-advertise for nurses, bc didn't find any good ones the first time
											Nurses, advertised again
											took 2 pple, Ann, Milicent--only worked for a month then left
											hire and train another nurse, Lavenda
											wanted pple that worked in research, shorter
											14 hours to shortlisting
											study coordinator and PI
											didn't have to re-interview for lavenda, just had to go back to the list and find person 3, she ac et

[truncated: 6 more sheets: Training, Data capture, time in motion, Sheet1, meetings, Summary Unit costs]
